# Supplementary material for: Factors Associated With the Utilization of Outpatient Virtual Clinics: Retrospective Observational Study Using Multilevel Analysis
Source: J Med Internet Res. 2022 Aug 12;24(8):e40288. doi: 10.2196/40288 (PMC9377537; doi:10.2196/40288)
Supplement: Multimedia Appendix 3 [file jmir_v24i8e40288_app3.xlsx]

## Sheet: ICD-10 code dictionary
ICD-10-CM code	ICD-10-CM code description	Chronic indicator (C=chronic)	Disease group
1. Diabetes mellitus			1
'E0800'	Diabetes mellitus due to underlying condition with hyperosmolarity without nonketotic hyperglycemic-hyperosmolar coma (NKHHC)	'C'	1
'E0801'	Diabetes mellitus due to underlying condition with hyperosmolarity with coma	'C'	1
'E0810'	Diabetes mellitus due to underlying condition with ketoacidosis without coma	'C'	1
'E0811'	Diabetes mellitus due to underlying condition with ketoacidosis with coma	'C'	1
'E0821'	Diabetes mellitus due to underlying condition with diabetic nephropathy	'C'	1
'E0822'	Diabetes mellitus due to underlying condition with diabetic chronic kidney disease	'C'	1
'E0829'	Diabetes mellitus due to underlying condition with other diabetic kidney complication	'C'	1
'E08311'	Diabetes mellitus due to underlying condition with unspecified diabetic retinopathy with macular edema	'C'	1
'E08319'	Diabetes mellitus due to underlying condition with unspecified diabetic retinopathy without macular edema	'C'	1
'E08321'	Diabetes mellitus due to underlying condition with mild nonproliferative diabetic retinopathy with macular edema	'C'	1
'E083211'	Diabetes mellitus due to underlying condition with mild nonproliferative diabetic retinopathy with macular edema, right eye	'C'	1
'E083212'	Diabetes mellitus due to underlying condition with mild nonproliferative diabetic retinopathy with macular edema, left eye	'C'	1
'E083213'	Diabetes mellitus due to underlying condition with mild nonproliferative diabetic retinopathy with macular edema, bilateral	'C'	1
'E083219'	Diabetes mellitus due to underlying condition with mild nonproliferative diabetic retinopathy with macular edema, unspecified eye	'C'	1
'E08329'	Diabetes mellitus due to underlying condition with mild nonproliferative diabetic retinopathy without macular edema	'C'	1
'E083291'	Diabetes mellitus due to underlying condition with mild nonproliferative diabetic retinopathy without macular edema, right eye	'C'	1
'E083292'	Diabetes mellitus due to underlying condition with mild nonproliferative diabetic retinopathy without macular edema, left eye	'C'	1
'E083293'	Diabetes mellitus due to underlying condition with mild nonproliferative diabetic retinopathy without macular edema, bilateral	'C'	1
'E083299'	Diabetes mellitus due to underlying condition with mild nonproliferative diabetic retinopathy without macular edema, unspecified eye	'C'	1
'E08331'	Diabetes mellitus due to underlying condition with moderate nonproliferative diabetic retinopathy with macular edema	'C'	1
'E083311'	Diabetes mellitus due to underlying condition with moderate nonproliferative diabetic retinopathy with macular edema, right eye	'C'	1
'E083312'	Diabetes mellitus due to underlying condition with moderate nonproliferative diabetic retinopathy with macular edema, left eye	'C'	1
'E083313'	Diabetes mellitus due to underlying condition with moderate nonproliferative diabetic retinopathy with macular edema, bilateral	'C'	1
'E083319'	Diabetes mellitus due to underlying condition with moderate nonproliferative diabetic retinopathy with macular edema, unspecified eye	'C'	1
'E08339'	Diabetes mellitus due to underlying condition with moderate nonproliferative diabetic retinopathy without macular edema	'C'	1
'E083391'	Diabetes mellitus due to underlying condition with moderate nonproliferative diabetic retinopathy without macular edema, right eye	'C'	1
'E083392'	Diabetes mellitus due to underlying condition with moderate nonproliferative diabetic retinopathy without macular edema, left eye	'C'	1
'E083393'	Diabetes mellitus due to underlying condition with moderate nonproliferative diabetic retinopathy without macular edema, bilateral	'C'	1
'E083399'	Diabetes mellitus due to underlying condition with moderate nonproliferative diabetic retinopathy without macular edema, unspecified eye	'C'	1
'E08341'	Diabetes mellitus due to underlying condition with severe nonproliferative diabetic retinopathy with macular edema	'C'	1
'E083411'	Diabetes mellitus due to underlying condition with severe nonproliferative diabetic retinopathy with macular edema, right eye	'C'	1
'E083412'	Diabetes mellitus due to underlying condition with severe nonproliferative diabetic retinopathy with macular edema, left eye	'C'	1
'E083413'	Diabetes mellitus due to underlying condition with severe nonproliferative diabetic retinopathy with macular edema, bilateral	'C'	1
'E083419'	Diabetes mellitus due to underlying condition with severe nonproliferative diabetic retinopathy with macular edema, unspecified eye	'C'	1
'E08349'	Diabetes mellitus due to underlying condition with severe nonproliferative diabetic retinopathy without macular edema	'C'	1
'E083491'	Diabetes mellitus due to underlying condition with severe nonproliferative diabetic retinopathy without macular edema, right eye	'C'	1
'E083492'	Diabetes mellitus due to underlying condition with severe nonproliferative diabetic retinopathy without macular edema, left eye	'C'	1
'E083493'	Diabetes mellitus due to underlying condition with severe nonproliferative diabetic retinopathy without macular edema, bilateral	'C'	1
'E083499'	Diabetes mellitus due to underlying condition with severe nonproliferative diabetic retinopathy without macular edema, unspecified eye	'C'	1
'E08351'	Diabetes mellitus due to underlying condition with proliferative diabetic retinopathy with macular edema	'C'	1
'E083511'	Diabetes mellitus due to underlying condition with proliferative diabetic retinopathy with macular edema, right eye	'C'	1
'E083512'	Diabetes mellitus due to underlying condition with proliferative diabetic retinopathy with macular edema, left eye	'C'	1
'E083513'	Diabetes mellitus due to underlying condition with proliferative diabetic retinopathy with macular edema, bilateral	'C'	1
'E083519'	Diabetes mellitus due to underlying condition with proliferative diabetic retinopathy with macular edema, unspecified eye	'C'	1
'E083521'	Diabetes mellitus due to underlying condition with proliferative diabetic retinopathy with traction retinal detachment involving the macula, right eye	'C'	1
'E083522'	Diabetes mellitus due to underlying condition with proliferative diabetic retinopathy with traction retinal detachment involving the macula, left eye	'C'	1
'E083523'	Diabetes mellitus due to underlying condition with proliferative diabetic retinopathy with traction retinal detachment involving the macula, bilateral	'C'	1
'E083529'	Diabetes mellitus due to underlying condition with proliferative diabetic retinopathy with traction retinal detachment involving the macula, unspecified eye	'C'	1
'E083531'	Diabetes mellitus due to underlying condition with proliferative diabetic retinopathy with traction retinal detachment not involving the macula, right eye	'C'	1
'E083532'	Diabetes mellitus due to underlying condition with proliferative diabetic retinopathy with traction retinal detachment not involving the macula, left eye	'C'	1
'E083533'	Diabetes mellitus due to underlying condition with proliferative diabetic retinopathy with traction retinal detachment not involving the macula, bilateral	'C'	1
'E083539'	Diabetes mellitus due to underlying condition with proliferative diabetic retinopathy with traction retinal detachment not involving the macula, unspecified eye	'C'	1
'E083541'	Diabetes mellitus due to underlying condition with proliferative diabetic retinopathy with combined traction retinal detachment and rhegmatogenous retinal detachment, right eye	'C'	1
'E083542'	Diabetes mellitus due to underlying condition with proliferative diabetic retinopathy with combined traction retinal detachment and rhegmatogenous retinal detachment, left eye	'C'	1
'E083543'	Diabetes mellitus due to underlying condition with proliferative diabetic retinopathy with combined traction retinal detachment and rhegmatogenous retinal detachment, bilateral	'C'	1
'E083549'	Diabetes mellitus due to underlying condition with proliferative diabetic retinopathy with combined traction retinal detachment and rhegmatogenous retinal detachment, unspecified eye	'C'	1
'E083551'	Diabetes mellitus due to underlying condition with stable proliferative diabetic retinopathy, right eye	'C'	1
'E083552'	Diabetes mellitus due to underlying condition with stable proliferative diabetic retinopathy, left eye	'C'	1
'E083553'	Diabetes mellitus due to underlying condition with stable proliferative diabetic retinopathy, bilateral	'C'	1
'E083559'	Diabetes mellitus due to underlying condition with stable proliferative diabetic retinopathy, unspecified eye	'C'	1
'E08359'	Diabetes mellitus due to underlying condition with proliferative diabetic retinopathy without macular edema	'C'	1
'E083591'	Diabetes mellitus due to underlying condition with proliferative diabetic retinopathy without macular edema, right eye	'C'	1
'E083592'	Diabetes mellitus due to underlying condition with proliferative diabetic retinopathy without macular edema, left eye	'C'	1
'E083593'	Diabetes mellitus due to underlying condition with proliferative diabetic retinopathy without macular edema, bilateral	'C'	1
'E083599'	Diabetes mellitus due to underlying condition with proliferative diabetic retinopathy without macular edema, unspecified eye	'C'	1
'E0836'	Diabetes mellitus due to underlying condition with diabetic cataract	'C'	1
'E0837X1'	Diabetes mellitus due to underlying condition with diabetic macular edema, resolved following treatment, right eye	'C'	1
'E0837X2'	Diabetes mellitus due to underlying condition with diabetic macular edema, resolved following treatment, left eye	'C'	1
'E0837X3'	Diabetes mellitus due to underlying condition with diabetic macular edema, resolved following treatment, bilateral	'C'	1
'E0837X9'	Diabetes mellitus due to underlying condition with diabetic macular edema, resolved following treatment, unspecified eye	'C'	1
'E0839'	Diabetes mellitus due to underlying condition with other diabetic ophthalmic complication	'C'	1
'E0840'	Diabetes mellitus due to underlying condition with diabetic neuropathy, unspecified	'C'	1
'E0841'	Diabetes mellitus due to underlying condition with diabetic mononeuropathy	'C'	1
'E0842'	Diabetes mellitus due to underlying condition with diabetic polyneuropathy	'C'	1
'E0843'	Diabetes mellitus due to underlying condition with diabetic autonomic (poly)neuropathy	'C'	1
'E0844'	Diabetes mellitus due to underlying condition with diabetic amyotrophy	'C'	1
'E0849'	Diabetes mellitus due to underlying condition with other diabetic neurological complication	'C'	1
'E0851'	Diabetes mellitus due to underlying condition with diabetic peripheral angiopathy without gangrene	'C'	1
'E0852'	Diabetes mellitus due to underlying condition with diabetic peripheral angiopathy with gangrene	'C'	1
'E0859'	Diabetes mellitus due to underlying condition with other circulatory complications	'C'	1
'E08610'	Diabetes mellitus due to underlying condition with diabetic neuropathic arthropathy	'C'	1
'E08618'	Diabetes mellitus due to underlying condition with other diabetic arthropathy	'C'	1
'E08620'	Diabetes mellitus due to underlying condition with diabetic dermatitis	'C'	1
'E08621'	Diabetes mellitus due to underlying condition with foot ulcer	'C'	1
'E08622'	Diabetes mellitus due to underlying condition with other skin ulcer	'C'	1
'E08628'	Diabetes mellitus due to underlying condition with other skin complications	'C'	1
'E08630'	Diabetes mellitus due to underlying condition with periodontal disease	'C'	1
'E08638'	Diabetes mellitus due to underlying condition with other oral complications	'C'	1
'E08641'	Diabetes mellitus due to underlying condition with hypoglycemia with coma	'C'	1
'E08649'	Diabetes mellitus due to underlying condition with hypoglycemia without coma	'C'	1
'E0865'	Diabetes mellitus due to underlying condition with hyperglycemia	'C'	1
'E0869'	Diabetes mellitus due to underlying condition with other specified complication	'C'	1
'E088'	Diabetes mellitus due to underlying condition with unspecified complications	'C'	1
'E089'	Diabetes mellitus due to underlying condition without complications	'C'	1
'E0900'	Drug or chemical induced diabetes mellitus with hyperosmolarity without nonketotic hyperglycemic-hyperosmolar coma (NKHHC)	'C'	1
'E0901'	Drug or chemical induced diabetes mellitus with hyperosmolarity with coma	'C'	1
'E0910'	Drug or chemical induced diabetes mellitus with ketoacidosis without coma	'C'	1
'E0911'	Drug or chemical induced diabetes mellitus with ketoacidosis with coma	'C'	1
'E0921'	Drug or chemical induced diabetes mellitus with diabetic nephropathy	'C'	1
'E0922'	Drug or chemical induced diabetes mellitus with diabetic chronic kidney disease	'C'	1
'E0929'	Drug or chemical induced diabetes mellitus with other diabetic kidney complication	'C'	1
'E09311'	Drug or chemical induced diabetes mellitus with unspecified diabetic retinopathy with macular edema	'C'	1
'E09319'	Drug or chemical induced diabetes mellitus with unspecified diabetic retinopathy without macular edema	'C'	1
'E09321'	Drug or chemical induced diabetes mellitus with mild nonproliferative diabetic retinopathy with macular edema	'C'	1
'E093211'	Drug or chemical induced diabetes mellitus with mild nonproliferative diabetic retinopathy with macular edema, right eye	'C'	1
'E093212'	Drug or chemical induced diabetes mellitus with mild nonproliferative diabetic retinopathy with macular edema, left eye	'C'	1
'E093213'	Drug or chemical induced diabetes mellitus with mild nonproliferative diabetic retinopathy with macular edema, bilateral	'C'	1
'E093219'	Drug or chemical induced diabetes mellitus with mild nonproliferative diabetic retinopathy with macular edema, unspecified eye	'C'	1
'E09329'	Drug or chemical induced diabetes mellitus with mild nonproliferative diabetic retinopathy without macular edema	'C'	1
'E093291'	Drug or chemical induced diabetes mellitus with mild nonproliferative diabetic retinopathy without macular edema, right eye	'C'	1
'E093292'	Drug or chemical induced diabetes mellitus with mild nonproliferative diabetic retinopathy without macular edema, left eye	'C'	1
'E093293'	Drug or chemical induced diabetes mellitus with mild nonproliferative diabetic retinopathy without macular edema, bilateral	'C'	1
'E093299'	Drug or chemical induced diabetes mellitus with mild nonproliferative diabetic retinopathy without macular edema, unspecified eye	'C'	1
'E09331'	Drug or chemical induced diabetes mellitus with moderate nonproliferative diabetic retinopathy with macular edema	'C'	1
'E093311'	Drug or chemical induced diabetes mellitus with moderate nonproliferative diabetic retinopathy with macular edema, right eye	'C'	1
'E093312'	Drug or chemical induced diabetes mellitus with moderate nonproliferative diabetic retinopathy with macular edema, left eye	'C'	1
'E093313'	Drug or chemical induced diabetes mellitus with moderate nonproliferative diabetic retinopathy with macular edema, bilateral	'C'	1
'E093319'	Drug or chemical induced diabetes mellitus with moderate nonproliferative diabetic retinopathy with macular edema, unspecified eye	'C'	1
'E09339'	Drug or chemical induced diabetes mellitus with moderate nonproliferative diabetic retinopathy without macular edema	'C'	1
'E093391'	Drug or chemical induced diabetes mellitus with moderate nonproliferative diabetic retinopathy without macular edema, right eye	'C'	1
'E093392'	Drug or chemical induced diabetes mellitus with moderate nonproliferative diabetic retinopathy without macular edema, left eye	'C'	1
'E093393'	Drug or chemical induced diabetes mellitus with moderate nonproliferative diabetic retinopathy without macular edema, bilateral	'C'	1
'E093399'	Drug or chemical induced diabetes mellitus with moderate nonproliferative diabetic retinopathy without macular edema, unspecified eye	'C'	1
'E09341'	Drug or chemical induced diabetes mellitus with severe nonproliferative diabetic retinopathy with macular edema	'C'	1
'E093411'	Drug or chemical induced diabetes mellitus with severe nonproliferative diabetic retinopathy with macular edema, right eye	'C'	1
'E093412'	Drug or chemical induced diabetes mellitus with severe nonproliferative diabetic retinopathy with macular edema, left eye	'C'	1
'E093413'	Drug or chemical induced diabetes mellitus with severe nonproliferative diabetic retinopathy with macular edema, bilateral	'C'	1
'E093419'	Drug or chemical induced diabetes mellitus with severe nonproliferative diabetic retinopathy with macular edema, unspecified eye	'C'	1
'E09349'	Drug or chemical induced diabetes mellitus with severe nonproliferative diabetic retinopathy without macular edema	'C'	1
'E093491'	Drug or chemical induced diabetes mellitus with severe nonproliferative diabetic retinopathy without macular edema, right eye	'C'	1
'E093492'	Drug or chemical induced diabetes mellitus with severe nonproliferative diabetic retinopathy without macular edema, left eye	'C'	1
'E093493'	Drug or chemical induced diabetes mellitus with severe nonproliferative diabetic retinopathy without macular edema, bilateral	'C'	1
'E093499'	Drug or chemical induced diabetes mellitus with severe nonproliferative diabetic retinopathy without macular edema, unspecified eye	'C'	1
'E09351'	Drug or chemical induced diabetes mellitus with proliferative diabetic retinopathy with macular edema	'C'	1
'E093511'	Drug or chemical induced diabetes mellitus with proliferative diabetic retinopathy with macular edema, right eye	'C'	1
'E093512'	Drug or chemical induced diabetes mellitus with proliferative diabetic retinopathy with macular edema, left eye	'C'	1
'E093513'	Drug or chemical induced diabetes mellitus with proliferative diabetic retinopathy with macular edema, bilateral	'C'	1
'E093519'	Drug or chemical induced diabetes mellitus with proliferative diabetic retinopathy with macular edema, unspecified eye	'C'	1
'E093521'	Drug or chemical induced diabetes mellitus with proliferative diabetic retinopathy with traction retinal detachment involving the macula, right eye	'C'	1
'E093522'	Drug or chemical induced diabetes mellitus with proliferative diabetic retinopathy with traction retinal detachment involving the macula, left eye	'C'	1
'E093523'	Drug or chemical induced diabetes mellitus with proliferative diabetic retinopathy with traction retinal detachment involving the macula, bilateral	'C'	1
'E093529'	Drug or chemical induced diabetes mellitus with proliferative diabetic retinopathy with traction retinal detachment involving the macula, unspecified eye	'C'	1
'E093531'	Drug or chemical induced diabetes mellitus with proliferative diabetic retinopathy with traction retinal detachment not involving the macula, right eye	'C'	1
'E093532'	Drug or chemical induced diabetes mellitus with proliferative diabetic retinopathy with traction retinal detachment not involving the macula, left eye	'C'	1
'E093533'	Drug or chemical induced diabetes mellitus with proliferative diabetic retinopathy with traction retinal detachment not involving the macula, bilateral	'C'	1
'E093539'	Drug or chemical induced diabetes mellitus with proliferative diabetic retinopathy with traction retinal detachment not involving the macula, unspecified eye	'C'	1
'E093541'	Drug or chemical induced diabetes mellitus with proliferative diabetic retinopathy with combined traction retinal detachment and rhegmatogenous retinal detachment, right eye	'C'	1
'E093542'	Drug or chemical induced diabetes mellitus with proliferative diabetic retinopathy with combined traction retinal detachment and rhegmatogenous retinal detachment, left eye	'C'	1
'E093543'	Drug or chemical induced diabetes mellitus with proliferative diabetic retinopathy with combined traction retinal detachment and rhegmatogenous retinal detachment, bilateral	'C'	1
'E093549'	Drug or chemical induced diabetes mellitus with proliferative diabetic retinopathy with combined traction retinal detachment and rhegmatogenous retinal detachment, unspecified eye	'C'	1
'E093551'	Drug or chemical induced diabetes mellitus with stable proliferative diabetic retinopathy, right eye	'C'	1
'E093552'	Drug or chemical induced diabetes mellitus with stable proliferative diabetic retinopathy, left eye	'C'	1
'E093553'	Drug or chemical induced diabetes mellitus with stable proliferative diabetic retinopathy, bilateral	'C'	1
'E093559'	Drug or chemical induced diabetes mellitus with stable proliferative diabetic retinopathy, unspecified eye	'C'	1
'E09359'	Drug or chemical induced diabetes mellitus with proliferative diabetic retinopathy without macular edema	'C'	1
'E093591'	Drug or chemical induced diabetes mellitus with proliferative diabetic retinopathy without macular edema, right eye	'C'	1
'E093592'	Drug or chemical induced diabetes mellitus with proliferative diabetic retinopathy without macular edema, left eye	'C'	1
'E093593'	Drug or chemical induced diabetes mellitus with proliferative diabetic retinopathy without macular edema, bilateral	'C'	1
'E093599'	Drug or chemical induced diabetes mellitus with proliferative diabetic retinopathy without macular edema, unspecified eye	'C'	1
'E0936'	Drug or chemical induced diabetes mellitus with diabetic cataract	'C'	1
'E0937X1'	Drug or chemical induced diabetes mellitus with diabetic macular edema, resolved following treatment, right eye	'C'	1
'E0937X2'	Drug or chemical induced diabetes mellitus with diabetic macular edema, resolved following treatment, left eye	'C'	1
'E0937X3'	Drug or chemical induced diabetes mellitus with diabetic macular edema, resolved following treatment, bilateral	'C'	1
'E0937X9'	Drug or chemical induced diabetes mellitus with diabetic macular edema, resolved following treatment, unspecified eye	'C'	1
'E0939'	Drug or chemical induced diabetes mellitus with other diabetic ophthalmic complication	'C'	1
'E0940'	Drug or chemical induced diabetes mellitus with neurological complications with diabetic neuropathy, unspecified	'C'	1
'E0941'	Drug or chemical induced diabetes mellitus with neurological complications with diabetic mononeuropathy	'C'	1
'E0942'	Drug or chemical induced diabetes mellitus with neurological complications with diabetic polyneuropathy	'C'	1
'E0943'	Drug or chemical induced diabetes mellitus with neurological complications with diabetic autonomic (poly)neuropathy	'C'	1
'E0944'	Drug or chemical induced diabetes mellitus with neurological complications with diabetic amyotrophy	'C'	1
'E0949'	Drug or chemical induced diabetes mellitus with neurological complications with other diabetic neurological complication	'C'	1
'E0951'	Drug or chemical induced diabetes mellitus with diabetic peripheral angiopathy without gangrene	'C'	1
'E0952'	Drug or chemical induced diabetes mellitus with diabetic peripheral angiopathy with gangrene	'C'	1
'E0959'	Drug or chemical induced diabetes mellitus with other circulatory complications	'C'	1
'E09610'	Drug or chemical induced diabetes mellitus with diabetic neuropathic arthropathy	'C'	1
'E09618'	Drug or chemical induced diabetes mellitus with other diabetic arthropathy	'C'	1
'E09620'	Drug or chemical induced diabetes mellitus with diabetic dermatitis	'C'	1
'E09621'	Drug or chemical induced diabetes mellitus with foot ulcer	'C'	1
'E09622'	Drug or chemical induced diabetes mellitus with other skin ulcer	'C'	1
'E09628'	Drug or chemical induced diabetes mellitus with other skin complications	'C'	1
'E09630'	Drug or chemical induced diabetes mellitus with periodontal disease	'C'	1
'E09638'	Drug or chemical induced diabetes mellitus with other oral complications	'C'	1
'E09641'	Drug or chemical induced diabetes mellitus with hypoglycemia with coma	'C'	1
'E09649'	Drug or chemical induced diabetes mellitus with hypoglycemia without coma	'C'	1
'E0965'	Drug or chemical induced diabetes mellitus with hyperglycemia	'C'	1
'E0969'	Drug or chemical induced diabetes mellitus with other specified complication	'C'	1
'E098'	Drug or chemical induced diabetes mellitus with unspecified complications	'C'	1
'E099'	Drug or chemical induced diabetes mellitus without complications	'C'	1
'E1010'	Type 1 diabetes mellitus with ketoacidosis without coma	'C'	1
'E1011'	Type 1 diabetes mellitus with ketoacidosis with coma	'C'	1
'E1021'	Type 1 diabetes mellitus with diabetic nephropathy	'C'	1
'E1022'	Type 1 diabetes mellitus with diabetic chronic kidney disease	'C'	1
'E1029'	Type 1 diabetes mellitus with other diabetic kidney complication	'C'	1
'E10311'	Type 1 diabetes mellitus with unspecified diabetic retinopathy with macular edema	'C'	1
'E10319'	Type 1 diabetes mellitus with unspecified diabetic retinopathy without macular edema	'C'	1
'E10321'	Type 1 diabetes mellitus with mild nonproliferative diabetic retinopathy with macular edema	'C'	1
'E103211'	Type 1 diabetes mellitus with mild nonproliferative diabetic retinopathy with macular edema, right eye	'C'	1
'E103212'	Type 1 diabetes mellitus with mild nonproliferative diabetic retinopathy with macular edema, left eye	'C'	1
'E103213'	Type 1 diabetes mellitus with mild nonproliferative diabetic retinopathy with macular edema, bilateral	'C'	1
'E103219'	Type 1 diabetes mellitus with mild nonproliferative diabetic retinopathy with macular edema, unspecified eye	'C'	1
'E10329'	Type 1 diabetes mellitus with mild nonproliferative diabetic retinopathy without macular edema	'C'	1
'E103291'	Type 1 diabetes mellitus with mild nonproliferative diabetic retinopathy without macular edema, right eye	'C'	1
'E103292'	Type 1 diabetes mellitus with mild nonproliferative diabetic retinopathy without macular edema, left eye	'C'	1
'E103293'	Type 1 diabetes mellitus with mild nonproliferative diabetic retinopathy without macular edema, bilateral	'C'	1
'E103299'	Type 1 diabetes mellitus with mild nonproliferative diabetic retinopathy without macular edema, unspecified eye	'C'	1
'E10331'	Type 1 diabetes mellitus with moderate nonproliferative diabetic retinopathy with macular edema	'C'	1
'E103311'	Type 1 diabetes mellitus with moderate nonproliferative diabetic retinopathy with macular edema, right eye	'C'	1
'E103312'	Type 1 diabetes mellitus with moderate nonproliferative diabetic retinopathy with macular edema, left eye	'C'	1
'E103313'	Type 1 diabetes mellitus with moderate nonproliferative diabetic retinopathy with macular edema, bilateral	'C'	1
'E103319'	Type 1 diabetes mellitus with moderate nonproliferative diabetic retinopathy with macular edema, unspecified eye	'C'	1
'E10339'	Type 1 diabetes mellitus with moderate nonproliferative diabetic retinopathy without macular edema	'C'	1
'E103391'	Type 1 diabetes mellitus with moderate nonproliferative diabetic retinopathy without macular edema, right eye	'C'	1
'E103392'	Type 1 diabetes mellitus with moderate nonproliferative diabetic retinopathy without macular edema, left eye	'C'	1
'E103393'	Type 1 diabetes mellitus with moderate nonproliferative diabetic retinopathy without macular edema, bilateral	'C'	1
'E103399'	Type 1 diabetes mellitus with moderate nonproliferative diabetic retinopathy without macular edema, unspecified eye	'C'	1
'E10341'	Type 1 diabetes mellitus with severe nonproliferative diabetic retinopathy with macular edema	'C'	1
'E103411'	Type 1 diabetes mellitus with severe nonproliferative diabetic retinopathy with macular edema, right eye	'C'	1
'E103412'	Type 1 diabetes mellitus with severe nonproliferative diabetic retinopathy with macular edema, left eye	'C'	1
'E103413'	Type 1 diabetes mellitus with severe nonproliferative diabetic retinopathy with macular edema, bilateral	'C'	1
'E103419'	Type 1 diabetes mellitus with severe nonproliferative diabetic retinopathy with macular edema, unspecified eye	'C'	1
'E10349'	Type 1 diabetes mellitus with severe nonproliferative diabetic retinopathy without macular edema	'C'	1
'E103491'	Type 1 diabetes mellitus with severe nonproliferative diabetic retinopathy without macular edema, right eye	'C'	1
'E103492'	Type 1 diabetes mellitus with severe nonproliferative diabetic retinopathy without macular edema, left eye	'C'	1
'E103493'	Type 1 diabetes mellitus with severe nonproliferative diabetic retinopathy without macular edema, bilateral	'C'	1
'E103499'	Type 1 diabetes mellitus with severe nonproliferative diabetic retinopathy without macular edema, unspecified eye	'C'	1
'E10351'	Type 1 diabetes mellitus with proliferative diabetic retinopathy with macular edema	'C'	1
'E103511'	Type 1 diabetes mellitus with proliferative diabetic retinopathy with macular edema, right eye	'C'	1
'E103512'	Type 1 diabetes mellitus with proliferative diabetic retinopathy with macular edema, left eye	'C'	1
'E103513'	Type 1 diabetes mellitus with proliferative diabetic retinopathy with macular edema, bilateral	'C'	1
'E103519'	Type 1 diabetes mellitus with proliferative diabetic retinopathy with macular edema, unspecified eye	'C'	1
'E103521'	Type 1 diabetes mellitus with proliferative diabetic retinopathy with traction retinal detachment involving the macula, right eye	'C'	1
'E103522'	Type 1 diabetes mellitus with proliferative diabetic retinopathy with traction retinal detachment involving the macula, left eye	'C'	1
'E103523'	Type 1 diabetes mellitus with proliferative diabetic retinopathy with traction retinal detachment involving the macula, bilateral	'C'	1
'E103529'	Type 1 diabetes mellitus with proliferative diabetic retinopathy with traction retinal detachment involving the macula, unspecified eye	'C'	1
'E103531'	Type 1 diabetes mellitus with proliferative diabetic retinopathy with traction retinal detachment not involving the macula, right eye	'C'	1
'E103532'	Type 1 diabetes mellitus with proliferative diabetic retinopathy with traction retinal detachment not involving the macula, left eye	'C'	1
'E103533'	Type 1 diabetes mellitus with proliferative diabetic retinopathy with traction retinal detachment not involving the macula, bilateral	'C'	1
'E103539'	Type 1 diabetes mellitus with proliferative diabetic retinopathy with traction retinal detachment not involving the macula, unspecified eye	'C'	1
'E103541'	Type 1 diabetes mellitus with proliferative diabetic retinopathy with combined traction retinal detachment and rhegmatogenous retinal detachment, right eye	'C'	1
'E103542'	Type 1 diabetes mellitus with proliferative diabetic retinopathy with combined traction retinal detachment and rhegmatogenous retinal detachment, left eye	'C'	1
'E103543'	Type 1 diabetes mellitus with proliferative diabetic retinopathy with combined traction retinal detachment and rhegmatogenous retinal detachment, bilateral	'C'	1
'E103549'	Type 1 diabetes mellitus with proliferative diabetic retinopathy with combined traction retinal detachment and rhegmatogenous retinal detachment, unspecified eye	'C'	1
'E103551'	Type 1 diabetes mellitus with stable proliferative diabetic retinopathy, right eye	'C'	1
'E103552'	Type 1 diabetes mellitus with stable proliferative diabetic retinopathy, left eye	'C'	1
'E103553'	Type 1 diabetes mellitus with stable proliferative diabetic retinopathy, bilateral	'C'	1
'E103559'	Type 1 diabetes mellitus with stable proliferative diabetic retinopathy, unspecified eye	'C'	1
'E10359'	Type 1 diabetes mellitus with proliferative diabetic retinopathy without macular edema	'C'	1
'E103591'	Type 1 diabetes mellitus with proliferative diabetic retinopathy without macular edema, right eye	'C'	1
'E103592'	Type 1 diabetes mellitus with proliferative diabetic retinopathy without macular edema, left eye	'C'	1
'E103593'	Type 1 diabetes mellitus with proliferative diabetic retinopathy without macular edema, bilateral	'C'	1
'E103599'	Type 1 diabetes mellitus with proliferative diabetic retinopathy without macular edema, unspecified eye	'C'	1
'E1036'	Type 1 diabetes mellitus with diabetic cataract	'C'	1
'E1037X1'	Type 1 diabetes mellitus with diabetic macular edema, resolved following treatment, right eye	'C'	1
'E1037X2'	Type 1 diabetes mellitus with diabetic macular edema, resolved following treatment, left eye	'C'	1
'E1037X3'	Type 1 diabetes mellitus with diabetic macular edema, resolved following treatment, bilateral	'C'	1
'E1037X9'	Type 1 diabetes mellitus with diabetic macular edema, resolved following treatment, unspecified eye	'C'	1
'E1039'	Type 1 diabetes mellitus with other diabetic ophthalmic complication	'C'	1
'E1040'	Type 1 diabetes mellitus with diabetic neuropathy, unspecified	'C'	1
'E1041'	Type 1 diabetes mellitus with diabetic mononeuropathy	'C'	1
'E1042'	Type 1 diabetes mellitus with diabetic polyneuropathy	'C'	1
'E1043'	Type 1 diabetes mellitus with diabetic autonomic (poly)neuropathy	'C'	1
'E1044'	Type 1 diabetes mellitus with diabetic amyotrophy	'C'	1
'E1049'	Type 1 diabetes mellitus with other diabetic neurological complication	'C'	1
'E1051'	Type 1 diabetes mellitus with diabetic peripheral angiopathy without gangrene	'C'	1
'E1052'	Type 1 diabetes mellitus with diabetic peripheral angiopathy with gangrene	'C'	1
'E1059'	Type 1 diabetes mellitus with other circulatory complications	'C'	1
'E10610'	Type 1 diabetes mellitus with diabetic neuropathic arthropathy	'C'	1
'E10618'	Type 1 diabetes mellitus with other diabetic arthropathy	'C'	1
'E10620'	Type 1 diabetes mellitus with diabetic dermatitis	'C'	1
'E10621'	Type 1 diabetes mellitus with foot ulcer	'C'	1
'E10622'	Type 1 diabetes mellitus with other skin ulcer	'C'	1
'E10628'	Type 1 diabetes mellitus with other skin complications	'C'	1
'E10630'	Type 1 diabetes mellitus with periodontal disease	'C'	1
'E10638'	Type 1 diabetes mellitus with other oral complications	'C'	1
'E10641'	Type 1 diabetes mellitus with hypoglycemia with coma	'C'	1
'E10649'	Type 1 diabetes mellitus with hypoglycemia without coma	'C'	1
'E1065'	Type 1 diabetes mellitus with hyperglycemia	'C'	1
'E1069'	Type 1 diabetes mellitus with other specified complication	'C'	1
'E108'	Type 1 diabetes mellitus with unspecified complications	'C'	1
'E109'	Type 1 diabetes mellitus without complications	'C'	1
'E1100'	Type 2 diabetes mellitus with hyperosmolarity without nonketotic hyperglycemic-hyperosmolar coma (NKHHC)	'C'	1
'E1101'	Type 2 diabetes mellitus with hyperosmolarity with coma	'C'	1
'E1110'	Type 2 diabetes mellitus with ketoacidosis without coma	'C'	1
'E1111'	Type 2 diabetes mellitus with ketoacidosis with coma	'C'	1
'E1121'	Type 2 diabetes mellitus with diabetic nephropathy	'C'	1
'E1122'	Type 2 diabetes mellitus with diabetic chronic kidney disease	'C'	1
'E1129'	Type 2 diabetes mellitus with other diabetic kidney complication	'C'	1
'E11311'	Type 2 diabetes mellitus with unspecified diabetic retinopathy with macular edema	'C'	1
'E11319'	Type 2 diabetes mellitus with unspecified diabetic retinopathy without macular edema	'C'	1
'E11321'	Type 2 diabetes mellitus with mild nonproliferative diabetic retinopathy with macular edema	'C'	1
'E113211'	Type 2 diabetes mellitus with mild nonproliferative diabetic retinopathy with macular edema, right eye	'C'	1
'E113212'	Type 2 diabetes mellitus with mild nonproliferative diabetic retinopathy with macular edema, left eye	'C'	1
'E113213'	Type 2 diabetes mellitus with mild nonproliferative diabetic retinopathy with macular edema, bilateral	'C'	1
'E113219'	Type 2 diabetes mellitus with mild nonproliferative diabetic retinopathy with macular edema, unspecified eye	'C'	1
'E11329'	Type 2 diabetes mellitus with mild nonproliferative diabetic retinopathy without macular edema	'C'	1
'E113291'	Type 2 diabetes mellitus with mild nonproliferative diabetic retinopathy without macular edema, right eye	'C'	1
'E113292'	Type 2 diabetes mellitus with mild nonproliferative diabetic retinopathy without macular edema, left eye	'C'	1
'E113293'	Type 2 diabetes mellitus with mild nonproliferative diabetic retinopathy without macular edema, bilateral	'C'	1
'E113299'	Type 2 diabetes mellitus with mild nonproliferative diabetic retinopathy without macular edema, unspecified eye	'C'	1
'E11331'	Type 2 diabetes mellitus with moderate nonproliferative diabetic retinopathy with macular edema	'C'	1
'E113311'	Type 2 diabetes mellitus with moderate nonproliferative diabetic retinopathy with macular edema, right eye	'C'	1
'E113312'	Type 2 diabetes mellitus with moderate nonproliferative diabetic retinopathy with macular edema, left eye	'C'	1
'E113313'	Type 2 diabetes mellitus with moderate nonproliferative diabetic retinopathy with macular edema, bilateral	'C'	1
'E113319'	Type 2 diabetes mellitus with moderate nonproliferative diabetic retinopathy with macular edema, unspecified eye	'C'	1
'E11339'	Type 2 diabetes mellitus with moderate nonproliferative diabetic retinopathy without macular edema	'C'	1
'E113391'	Type 2 diabetes mellitus with moderate nonproliferative diabetic retinopathy without macular edema, right eye	'C'	1
'E113392'	Type 2 diabetes mellitus with moderate nonproliferative diabetic retinopathy without macular edema, left eye	'C'	1
'E113393'	Type 2 diabetes mellitus with moderate nonproliferative diabetic retinopathy without macular edema, bilateral	'C'	1
'E113399'	Type 2 diabetes mellitus with moderate nonproliferative diabetic retinopathy without macular edema, unspecified eye	'C'	1
'E11341'	Type 2 diabetes mellitus with severe nonproliferative diabetic retinopathy with macular edema	'C'	1
'E113411'	Type 2 diabetes mellitus with severe nonproliferative diabetic retinopathy with macular edema, right eye	'C'	1
'E113412'	Type 2 diabetes mellitus with severe nonproliferative diabetic retinopathy with macular edema, left eye	'C'	1
'E113413'	Type 2 diabetes mellitus with severe nonproliferative diabetic retinopathy with macular edema, bilateral	'C'	1
'E113419'	Type 2 diabetes mellitus with severe nonproliferative diabetic retinopathy with macular edema, unspecified eye	'C'	1
'E11349'	Type 2 diabetes mellitus with severe nonproliferative diabetic retinopathy without macular edema	'C'	1
'E113491'	Type 2 diabetes mellitus with severe nonproliferative diabetic retinopathy without macular edema, right eye	'C'	1
'E113492'	Type 2 diabetes mellitus with severe nonproliferative diabetic retinopathy without macular edema, left eye	'C'	1
'E113493'	Type 2 diabetes mellitus with severe nonproliferative diabetic retinopathy without macular edema, bilateral	'C'	1
'E113499'	Type 2 diabetes mellitus with severe nonproliferative diabetic retinopathy without macular edema, unspecified eye	'C'	1
'E11351'	Type 2 diabetes mellitus with proliferative diabetic retinopathy with macular edema	'C'	1
'E113511'	Type 2 diabetes mellitus with proliferative diabetic retinopathy with macular edema, right eye	'C'	1
'E113512'	Type 2 diabetes mellitus with proliferative diabetic retinopathy with macular edema, left eye	'C'	1
'E113513'	Type 2 diabetes mellitus with proliferative diabetic retinopathy with macular edema, bilateral	'C'	1
'E113519'	Type 2 diabetes mellitus with proliferative diabetic retinopathy with macular edema, unspecified eye	'C'	1
'E113521'	Type 2 diabetes mellitus with proliferative diabetic retinopathy with traction retinal detachment involving the macula, right eye	'C'	1
'E113522'	Type 2 diabetes mellitus with proliferative diabetic retinopathy with traction retinal detachment involving the macula, left eye	'C'	1
'E113523'	Type 2 diabetes mellitus with proliferative diabetic retinopathy with traction retinal detachment involving the macula, bilateral	'C'	1
'E113529'	Type 2 diabetes mellitus with proliferative diabetic retinopathy with traction retinal detachment involving the macula, unspecified eye	'C'	1
'E113531'	Type 2 diabetes mellitus with proliferative diabetic retinopathy with traction retinal detachment not involving the macula, right eye	'C'	1
'E113532'	Type 2 diabetes mellitus with proliferative diabetic retinopathy with traction retinal detachment not involving the macula, left eye	'C'	1
'E113533'	Type 2 diabetes mellitus with proliferative diabetic retinopathy with traction retinal detachment not involving the macula, bilateral	'C'	1
'E113539'	Type 2 diabetes mellitus with proliferative diabetic retinopathy with traction retinal detachment not involving the macula, unspecified eye	'C'	1
'E113541'	Type 2 diabetes mellitus with proliferative diabetic retinopathy with combined traction retinal detachment and rhegmatogenous retinal detachment, right eye	'C'	1
'E113542'	Type 2 diabetes mellitus with proliferative diabetic retinopathy with combined traction retinal detachment and rhegmatogenous retinal detachment, left eye	'C'	1
'E113543'	Type 2 diabetes mellitus with proliferative diabetic retinopathy with combined traction retinal detachment and rhegmatogenous retinal detachment, bilateral	'C'	1
'E113549'	Type 2 diabetes mellitus with proliferative diabetic retinopathy with combined traction retinal detachment and rhegmatogenous retinal detachment, unspecified eye	'C'	1
'E113551'	Type 2 diabetes mellitus with stable proliferative diabetic retinopathy, right eye	'C'	1
'E113552'	Type 2 diabetes mellitus with stable proliferative diabetic retinopathy, left eye	'C'	1
'E113553'	Type 2 diabetes mellitus with stable proliferative diabetic retinopathy, bilateral	'C'	1
'E113559'	Type 2 diabetes mellitus with stable proliferative diabetic retinopathy, unspecified eye	'C'	1
'E11359'	Type 2 diabetes mellitus with proliferative diabetic retinopathy without macular edema	'C'	1
'E113591'	Type 2 diabetes mellitus with proliferative diabetic retinopathy without macular edema, right eye	'C'	1
'E113592'	Type 2 diabetes mellitus with proliferative diabetic retinopathy without macular edema, left eye	'C'	1
'E113593'	Type 2 diabetes mellitus with proliferative diabetic retinopathy without macular edema, bilateral	'C'	1
'E113599'	Type 2 diabetes mellitus with proliferative diabetic retinopathy without macular edema, unspecified eye	'C'	1
'E1136'	Type 2 diabetes mellitus with diabetic cataract	'C'	1
'E1137X1'	Type 2 diabetes mellitus with diabetic macular edema, resolved following treatment, right eye	'C'	1
'E1137X2'	Type 2 diabetes mellitus with diabetic macular edema, resolved following treatment, left eye	'C'	1
'E1137X3'	Type 2 diabetes mellitus with diabetic macular edema, resolved following treatment, bilateral	'C'	1
'E1137X9'	Type 2 diabetes mellitus with diabetic macular edema, resolved following treatment, unspecified eye	'C'	1
'E1139'	Type 2 diabetes mellitus with other diabetic ophthalmic complication	'C'	1
'E1140'	Type 2 diabetes mellitus with diabetic neuropathy, unspecified	'C'	1
'E1141'	Type 2 diabetes mellitus with diabetic mononeuropathy	'C'	1
'E1142'	Type 2 diabetes mellitus with diabetic polyneuropathy	'C'	1
'E1143'	Type 2 diabetes mellitus with diabetic autonomic (poly)neuropathy	'C'	1
'E1144'	Type 2 diabetes mellitus with diabetic amyotrophy	'C'	1
'E1149'	Type 2 diabetes mellitus with other diabetic neurological complication	'C'	1
'E1151'	Type 2 diabetes mellitus with diabetic peripheral angiopathy without gangrene	'C'	1
'E1152'	Type 2 diabetes mellitus with diabetic peripheral angiopathy with gangrene	'C'	1
'E1159'	Type 2 diabetes mellitus with other circulatory complications	'C'	1
'E11610'	Type 2 diabetes mellitus with diabetic neuropathic arthropathy	'C'	1
'E11618'	Type 2 diabetes mellitus with other diabetic arthropathy	'C'	1
'E11620'	Type 2 diabetes mellitus with diabetic dermatitis	'C'	1
'E11621'	Type 2 diabetes mellitus with foot ulcer	'C'	1
'E11622'	Type 2 diabetes mellitus with other skin ulcer	'C'	1
'E11628'	Type 2 diabetes mellitus with other skin complications	'C'	1
'E11630'	Type 2 diabetes mellitus with periodontal disease	'C'	1
'E11638'	Type 2 diabetes mellitus with other oral complications	'C'	1
'E11641'	Type 2 diabetes mellitus with hypoglycemia with coma	'C'	1
'E11649'	Type 2 diabetes mellitus with hypoglycemia without coma	'C'	1
'E1165'	Type 2 diabetes mellitus with hyperglycemia	'C'	1
'E1169'	Type 2 diabetes mellitus with other specified complication	'C'	1
'E118'	Type 2 diabetes mellitus with unspecified complications	'C'	1
'E119'	Type 2 diabetes mellitus without complications	'C'	1
'E1300'	Other specified diabetes mellitus with hyperosmolarity without nonketotic hyperglycemic-hyperosmolar coma (NKHHC)	'C'	1
'E1301'	Other specified diabetes mellitus with hyperosmolarity with coma	'C'	1
'E1310'	Other specified diabetes mellitus with ketoacidosis without coma	'C'	1
'E1311'	Other specified diabetes mellitus with ketoacidosis with coma	'C'	1
'E1321'	Other specified diabetes mellitus with diabetic nephropathy	'C'	1
'E1322'	Other specified diabetes mellitus with diabetic chronic kidney disease	'C'	1
'E1329'	Other specified diabetes mellitus with other diabetic kidney complication	'C'	1
'E13311'	Other specified diabetes mellitus with unspecified diabetic retinopathy with macular edema	'C'	1
'E13319'	Other specified diabetes mellitus with unspecified diabetic retinopathy without macular edema	'C'	1
'E13321'	Other specified diabetes mellitus with mild nonproliferative diabetic retinopathy with macular edema	'C'	1
'E133211'	Other specified diabetes mellitus with mild nonproliferative diabetic retinopathy with macular edema, right eye	'C'	1
'E133212'	Other specified diabetes mellitus with mild nonproliferative diabetic retinopathy with macular edema, left eye	'C'	1
'E133213'	Other specified diabetes mellitus with mild nonproliferative diabetic retinopathy with macular edema, bilateral	'C'	1
'E133219'	Other specified diabetes mellitus with mild nonproliferative diabetic retinopathy with macular edema, unspecified eye	'C'	1
'E13329'	Other specified diabetes mellitus with mild nonproliferative diabetic retinopathy without macular edema	'C'	1
'E133291'	Other specified diabetes mellitus with mild nonproliferative diabetic retinopathy without macular edema, right eye	'C'	1
'E133292'	Other specified diabetes mellitus with mild nonproliferative diabetic retinopathy without macular edema, left eye	'C'	1
'E133293'	Other specified diabetes mellitus with mild nonproliferative diabetic retinopathy without macular edema, bilateral	'C'	1
'E133299'	Other specified diabetes mellitus with mild nonproliferative diabetic retinopathy without macular edema, unspecified eye	'C'	1
'E13331'	Other specified diabetes mellitus with moderate nonproliferative diabetic retinopathy with macular edema	'C'	1
'E133311'	Other specified diabetes mellitus with moderate nonproliferative diabetic retinopathy with macular edema, right eye	'C'	1
'E133312'	Other specified diabetes mellitus with moderate nonproliferative diabetic retinopathy with macular edema, left eye	'C'	1
'E133313'	Other specified diabetes mellitus with moderate nonproliferative diabetic retinopathy with macular edema, bilateral	'C'	1
'E133319'	Other specified diabetes mellitus with moderate nonproliferative diabetic retinopathy with macular edema, unspecified eye	'C'	1
'E13339'	Other specified diabetes mellitus with moderate nonproliferative diabetic retinopathy without macular edema	'C'	1
'E133391'	Other specified diabetes mellitus with moderate nonproliferative diabetic retinopathy without macular edema, right eye	'C'	1
'E133392'	Other specified diabetes mellitus with moderate nonproliferative diabetic retinopathy without macular edema, left eye	'C'	1
'E133393'	Other specified diabetes mellitus with moderate nonproliferative diabetic retinopathy without macular edema, bilateral	'C'	1
'E133399'	Other specified diabetes mellitus with moderate nonproliferative diabetic retinopathy without macular edema, unspecified eye	'C'	1
'E13341'	Other specified diabetes mellitus with severe nonproliferative diabetic retinopathy with macular edema	'C'	1
'E133411'	Other specified diabetes mellitus with severe nonproliferative diabetic retinopathy with macular edema, right eye	'C'	1
'E133412'	Other specified diabetes mellitus with severe nonproliferative diabetic retinopathy with macular edema, left eye	'C'	1
'E133413'	Other specified diabetes mellitus with severe nonproliferative diabetic retinopathy with macular edema, bilateral	'C'	1
'E133419'	Other specified diabetes mellitus with severe nonproliferative diabetic retinopathy with macular edema, unspecified eye	'C'	1
'E13349'	Other specified diabetes mellitus with severe nonproliferative diabetic retinopathy without macular edema	'C'	1
'E133491'	Other specified diabetes mellitus with severe nonproliferative diabetic retinopathy without macular edema, right eye	'C'	1
'E133492'	Other specified diabetes mellitus with severe nonproliferative diabetic retinopathy without macular edema, left eye	'C'	1
'E133493'	Other specified diabetes mellitus with severe nonproliferative diabetic retinopathy without macular edema, bilateral	'C'	1
'E133499'	Other specified diabetes mellitus with severe nonproliferative diabetic retinopathy without macular edema, unspecified eye	'C'	1
'E13351'	Other specified diabetes mellitus with proliferative diabetic retinopathy with macular edema	'C'	1
'E133511'	Other specified diabetes mellitus with proliferative diabetic retinopathy with macular edema, right eye	'C'	1
'E133512'	Other specified diabetes mellitus with proliferative diabetic retinopathy with macular edema, left eye	'C'	1
'E133513'	Other specified diabetes mellitus with proliferative diabetic retinopathy with macular edema, bilateral	'C'	1
'E133519'	Other specified diabetes mellitus with proliferative diabetic retinopathy with macular edema, unspecified eye	'C'	1
'E133521'	Other specified diabetes mellitus with proliferative diabetic retinopathy with traction retinal detachment involving the macula, right eye	'C'	1
'E133522'	Other specified diabetes mellitus with proliferative diabetic retinopathy with traction retinal detachment involving the macula, left eye	'C'	1
'E133523'	Other specified diabetes mellitus with proliferative diabetic retinopathy with traction retinal detachment involving the macula, bilateral	'C'	1
'E133529'	Other specified diabetes mellitus with proliferative diabetic retinopathy with traction retinal detachment involving the macula, unspecified eye	'C'	1
'E133531'	Other specified diabetes mellitus with proliferative diabetic retinopathy with traction retinal detachment not involving the macula, right eye	'C'	1
'E133532'	Other specified diabetes mellitus with proliferative diabetic retinopathy with traction retinal detachment not involving the macula, left eye	'C'	1
'E133533'	Other specified diabetes mellitus with proliferative diabetic retinopathy with traction retinal detachment not involving the macula, bilateral	'C'	1
'E133539'	Other specified diabetes mellitus with proliferative diabetic retinopathy with traction retinal detachment not involving the macula, unspecified eye	'C'	1
'E133541'	Other specified diabetes mellitus with proliferative diabetic retinopathy with combined traction retinal detachment and rhegmatogenous retinal detachment, right eye	'C'	1
'E133542'	Other specified diabetes mellitus with proliferative diabetic retinopathy with combined traction retinal detachment and rhegmatogenous retinal detachment, left eye	'C'	1
'E133543'	Other specified diabetes mellitus with proliferative diabetic retinopathy with combined traction retinal detachment and rhegmatogenous retinal detachment, bilateral	'C'	1
'E133549'	Other specified diabetes mellitus with proliferative diabetic retinopathy with combined traction retinal detachment and rhegmatogenous retinal detachment, unspecified eye	'C'	1
'E133551'	Other specified diabetes mellitus with stable proliferative diabetic retinopathy, right eye	'C'	1
'E133552'	Other specified diabetes mellitus with stable proliferative diabetic retinopathy, left eye	'C'	1
'E133553'	Other specified diabetes mellitus with stable proliferative diabetic retinopathy, bilateral	'C'	1
'E133559'	Other specified diabetes mellitus with stable proliferative diabetic retinopathy, unspecified eye	'C'	1
'E13359'	Other specified diabetes mellitus with proliferative diabetic retinopathy without macular edema	'C'	1
'E133591'	Other specified diabetes mellitus with proliferative diabetic retinopathy without macular edema, right eye	'C'	1
'E133592'	Other specified diabetes mellitus with proliferative diabetic retinopathy without macular edema, left eye	'C'	1
'E133593'	Other specified diabetes mellitus with proliferative diabetic retinopathy without macular edema, bilateral	'C'	1
'E133599'	Other specified diabetes mellitus with proliferative diabetic retinopathy without macular edema, unspecified eye	'C'	1
'E1336'	Other specified diabetes mellitus with diabetic cataract	'C'	1
'E1337X1'	Type 2 diabetes mellitus with diabetic macular edema, resolved following treatment, right eye	'C'	1
'E1337X2'	Type 2 diabetes mellitus with diabetic macular edema, resolved following treatment, left eye	'C'	1
'E1337X3'	Type 2 diabetes mellitus with diabetic macular edema, resolved following treatment, bilateral	'C'	1
'E1337X9'	Type 2 diabetes mellitus with diabetic macular edema, resolved following treatment, unspecified eye	'C'	1
'E1339'	Other specified diabetes mellitus with other diabetic ophthalmic complication	'C'	1
'E1340'	Other specified diabetes mellitus with diabetic neuropathy, unspecified	'C'	1
'E1341'	Other specified diabetes mellitus with diabetic mononeuropathy	'C'	1
'E1342'	Other specified diabetes mellitus with diabetic polyneuropathy	'C'	1
'E1343'	Other specified diabetes mellitus with diabetic autonomic (poly)neuropathy	'C'	1
'E1344'	Other specified diabetes mellitus with diabetic amyotrophy	'C'	1
'E1349'	Other specified diabetes mellitus with other diabetic neurological complication	'C'	1
'E1351'	Other specified diabetes mellitus with diabetic peripheral angiopathy without gangrene	'C'	1
'E1352'	Other specified diabetes mellitus with diabetic peripheral angiopathy with gangrene	'C'	1
'E1359'	Other specified diabetes mellitus with other circulatory complications	'C'	1
'E13610'	Other specified diabetes mellitus with diabetic neuropathic arthropathy	'C'	1
'E13618'	Other specified diabetes mellitus with other diabetic arthropathy	'C'	1
'E13620'	Other specified diabetes mellitus with diabetic dermatitis	'C'	1
'E13621'	Other specified diabetes mellitus with foot ulcer	'C'	1
'E13622'	Other specified diabetes mellitus with other skin ulcer	'C'	1
'E13628'	Other specified diabetes mellitus with other skin complications	'C'	1
'E13630'	Other specified diabetes mellitus with periodontal disease	'C'	1
'E13638'	Other specified diabetes mellitus with other oral complications	'C'	1
'E13641'	Other specified diabetes mellitus with hypoglycemia with coma	'C'	1
'E13649'	Other specified diabetes mellitus with hypoglycemia without coma	'C'	1
'E1365'	Other specified diabetes mellitus with hyperglycemia	'C'	1
'E1369'	Other specified diabetes mellitus with other specified complication	'C'	1
'E138'	Other specified diabetes mellitus with unspecified complications	'C'	1
'E139'	Other specified diabetes mellitus without complications	'C'	1
'E15'	Nondiabetic hypoglycemic coma	'C'	1
'E160'	Drug-induced hypoglycemia without coma	'C'	1
'E161'	Other hypoglycemia	'C'	1
'E162'	Hypoglycemia, unspecified	'C'	1
'E163'	Increased secretion of glucagon	'C'	1
'E164'	Increased secretion of gastrin	'C'	1
'E168'	Other specified disorders of pancreatic internal secretion	'C'	1
'E169'	Disorder of pancreatic internal secretion, unspecified	'C'	1
'E200'	Idiopathic hypoparathyroidism	'C'	1
2. Coronary artery disease			2
'I200'	Unstable angina	'C'	2
'I201'	Angina pectoris with documented spasm	'C'	2
'I208'	Other forms of angina pectoris	'C'	2
'I209'	Angina pectoris, unspecified	'C'	2
'I2510'	Atherosclerotic heart disease of native coronary artery without angina pectoris	'C'	2
'I25110'	Atherosclerotic heart disease of native coronary artery with unstable angina pectoris	'C'	2
'I25111'	Atherosclerotic heart disease of native coronary artery with angina pectoris with documented spasm	'C'	2
'I25118'	Atherosclerotic heart disease of native coronary artery with other forms of angina pectoris	'C'	2
'I25119'	Atherosclerotic heart disease of native coronary artery with unspecified angina pectoris	'C'	2
'I252'	Old myocardial infarction	'C'	2
'I253'	Aneurysm of heart	'C'	2
'I2541'	Coronary artery aneurysm	'C'	2
'I2542'	Coronary artery dissection	'C'	2
'I255'	Ischemic cardiomyopathy	'C'	2
'I256'	Silent myocardial ischemia	'C'	2
'I25700'	Atherosclerosis of coronary artery bypass graft(s), unspecified, with unstable angina pectoris	'C'	2
'I25701'	Atherosclerosis of coronary artery bypass graft(s), unspecified, with angina pectoris with documented spasm	'C'	2
'I25708'	Atherosclerosis of coronary artery bypass graft(s), unspecified, with other forms of angina pectoris	'C'	2
'I25709'	Atherosclerosis of coronary artery bypass graft(s), unspecified, with unspecified angina pectoris	'C'	2
'I25710'	Atherosclerosis of autologous vein coronary artery bypass graft(s) with unstable angina pectoris	'C'	2
'I25711'	Atherosclerosis of autologous vein coronary artery bypass graft(s) with angina pectoris with documented spasm	'C'	2
'I25718'	Atherosclerosis of autologous vein coronary artery bypass graft(s) with other forms of angina pectoris	'C'	2
'I25719'	Atherosclerosis of autologous vein coronary artery bypass graft(s) with unspecified angina pectoris	'C'	2
'I25720'	Atherosclerosis of autologous artery coronary artery bypass graft(s) with unstable angina pectoris	'C'	2
'I25721'	Atherosclerosis of autologous artery coronary artery bypass graft(s) with angina pectoris with documented spasm	'C'	2
'I25728'	Atherosclerosis of autologous artery coronary artery bypass graft(s) with other forms of angina pectoris	'C'	2
'I25729'	Atherosclerosis of autologous artery coronary artery bypass graft(s) with unspecified angina pectoris	'C'	2
'I25730'	Atherosclerosis of nonautologous biological coronary artery bypass graft(s) with unstable angina pectoris	'C'	2
'I25731'	Atherosclerosis of nonautologous biological coronary artery bypass graft(s) with angina pectoris with documented spasm	'C'	2
'I25738'	Atherosclerosis of nonautologous biological coronary artery bypass graft(s) with other forms of angina pectoris	'C'	2
'I25739'	Atherosclerosis of nonautologous biological coronary artery bypass graft(s) with unspecified angina pectoris	'C'	2
'I25750'	Atherosclerosis of native coronary artery of transplanted heart with unstable angina	'C'	2
'I25751'	Atherosclerosis of native coronary artery of transplanted heart with angina pectoris with documented spasm	'C'	2
'I25758'	Atherosclerosis of native coronary artery of transplanted heart with other forms of angina pectoris	'C'	2
'I25759'	Atherosclerosis of native coronary artery of transplanted heart with unspecified angina pectoris	'C'	2
'I25760'	Atherosclerosis of bypass graft of coronary artery of transplanted heart with unstable angina	'C'	2
'I25761'	Atherosclerosis of bypass graft of coronary artery of transplanted heart with angina pectoris with documented spasm	'C'	2
'I25768'	Atherosclerosis of bypass graft of coronary artery of transplanted heart with other forms of angina pectoris	'C'	2
'I25769'	Atherosclerosis of bypass graft of coronary artery of transplanted heart with unspecified angina pectoris	'C'	2
'I25790'	Atherosclerosis of other coronary artery bypass graft(s) with unstable angina pectoris	'C'	2
'I25791'	Atherosclerosis of other coronary artery bypass graft(s) with angina pectoris with documented spasm	'C'	2
'I25798'	Atherosclerosis of other coronary artery bypass graft(s) with other forms of angina pectoris	'C'	2
'I25799'	Atherosclerosis of other coronary artery bypass graft(s) with unspecified angina pectoris	'C'	2
'I25810'	Atherosclerosis of coronary artery bypass graft(s) without angina pectoris	'C'	2
'I25811'	Atherosclerosis of native coronary artery of transplanted heart without angina pectoris	'C'	2
'I25812'	Atherosclerosis of bypass graft of coronary artery of transplanted heart without angina pectoris	'C'	2
'I2582'	Chronic total occlusion of coronary artery	'C'	2
'I2583'	Coronary atherosclerosis due to lipid rich plaque	'C'	2
'I2584'	Coronary atherosclerosis due to calcified coronary lesion	'C'	2
3. Hypertension			3
'I10'	Essential (primary) hypertension	'C'	3
'I110'	Hypertensive heart disease with heart failure	'C'	3
'I119'	Hypertensive heart disease without heart failure	'C'	3
'I120'	Hypertensive chronic kidney disease with stage 5 chronic kidney disease or end stage renal disease	'C'	3
'I129'	Hypertensive chronic kidney disease with stage 1 through stage 4 chronic kidney disease, or unspecified chronic kidney disease	'C'	3
'I130'	Hypertensive heart and chronic kidney disease with heart failure and stage 1 through stage 4 chronic kidney disease, or unspecified chronic kidney disease	'C'	3
'I1310'	Hypertensive heart and chronic kidney disease without heart failure, with stage 1 through stage 4 chronic kidney disease, or unspecified chronic kidney disease	'C'	3
'I1311'	Hypertensive heart and chronic kidney disease without heart failure, with stage 5 chronic kidney disease, or end stage renal disease	'C'	3
'I132'	Hypertensive heart and chronic kidney disease with heart failure and with stage 5 chronic kidney disease, or end stage renal disease	'C'	3
'I150'	Renovascular hypertension	'C'	3
'I151'	Hypertension secondary to other renal disorders	'C'	3
'I152'	Hypertension secondary to endocrine disorders	'C'	3
'I158'	Other secondary hypertension	'C'	3
'I159'	Secondary hypertension, unspecified	'C'	3
'I160'	Hypertensive urgency	'C'	3
'I161'	Hypertensive emergency	'C'	3
'I169'	Hypertensive crisis, unspecified	'C'	3
4. Chronic cardiac and arterial disease			4
'I050'	Rheumatic mitral stenosis	'C'	4
'I051'	Rheumatic mitral insufficiency	'C'	4
'I052'	Rheumatic mitral stenosis with insufficiency	'C'	4
'I058'	Other rheumatic mitral valve diseases	'C'	4
'I059'	Rheumatic mitral valve disease, unspecified	'C'	4
'I060'	Rheumatic aortic stenosis	'C'	4
'I061'	Rheumatic aortic insufficiency	'C'	4
'I062'	Rheumatic aortic stenosis with insufficiency	'C'	4
'I068'	Other rheumatic aortic valve diseases	'C'	4
'I069'	Rheumatic aortic valve disease, unspecified	'C'	4
'I070'	Rheumatic tricuspid stenosis	'C'	4
'I071'	Rheumatic tricuspid insufficiency	'C'	4
'I072'	Rheumatic tricuspid stenosis and insufficiency	'C'	4
'I078'	Other rheumatic tricuspid valve diseases	'C'	4
'I079'	Rheumatic tricuspid valve disease, unspecified	'C'	4
'I080'	Rheumatic disorders of both mitral and aortic valves	'C'	4
'I081'	Rheumatic disorders of both mitral and tricuspid valves	'C'	4
'I082'	Rheumatic disorders of both aortic and tricuspid valves	'C'	4
'I083'	Combined rheumatic disorders of mitral, aortic and tricuspid valves	'C'	4
'I088'	Other rheumatic multiple valve diseases	'C'	4
'I089'	Rheumatic multiple valve disease, unspecified	'C'	4
'I090'	Rheumatic myocarditis	'C'	4
'I091'	Rheumatic diseases of endocardium, valve unspecified	'C'	4
'I092'	Chronic rheumatic pericarditis	'C'	4
'I0981'	Rheumatic heart failure	'C'	4
'I0989'	Other specified rheumatic heart diseases	'C'	4
'I099'	Rheumatic heart disease, unspecified	'C'	4
'I270'	Primary pulmonary hypertension	'C'	4
'I271'	Kyphoscoliotic heart disease	'C'	4
'I2789'	Other specified pulmonary heart diseases	'C'	4
'I279'	Pulmonary heart disease, unspecified	'C'	4
'I280'	Arteriovenous fistula of pulmonary vessels	'C'	4
'I310'	Chronic adhesive pericarditis	'C'	4
'I311'	Chronic constrictive pericarditis	'C'	4
'I340'	Nonrheumatic mitral (valve) insufficiency	'C'	4
'I341'	Nonrheumatic mitral (valve) prolapse	'C'	4
'I342'	Nonrheumatic mitral (valve) stenosis	'C'	4
'I348'	Other nonrheumatic mitral valve disorders	'C'	4
'I349'	Nonrheumatic mitral valve disorder, unspecified	'C'	4
'I350'	Nonrheumatic aortic (valve) stenosis	'C'	4
'I351'	Nonrheumatic aortic (valve) insufficiency	'C'	4
'I352'	Nonrheumatic aortic (valve) stenosis with insufficiency	'C'	4
'I358'	Other nonrheumatic aortic valve disorders	'C'	4
'I359'	Nonrheumatic aortic valve disorder, unspecified	'C'	4
'I360'	Nonrheumatic tricuspid (valve) stenosis	'C'	4
'I361'	Nonrheumatic tricuspid (valve) insufficiency	'C'	4
'I362'	Nonrheumatic tricuspid (valve) stenosis with insufficiency	'C'	4
'I368'	Other nonrheumatic tricuspid valve disorders	'C'	4
'I369'	Nonrheumatic tricuspid valve disorder, unspecified	'C'	4
'I370'	Nonrheumatic pulmonary valve stenosis	'C'	4
'I371'	Nonrheumatic pulmonary valve insufficiency	'C'	4
'I372'	Nonrheumatic pulmonary valve stenosis with insufficiency	'C'	4
'I378'	Other nonrheumatic pulmonary valve disorders	'C'	4
'I379'	Nonrheumatic pulmonary valve disorder, unspecified	'C'	4
'I38'	Endocarditis, valve unspecified	'C'	4
'I39'	Endocarditis and heart valve disorders in diseases classified elsewhere	'C'	4
'I420'	Dilated cardiomyopathy	'C'	4
'I421'	Obstructive hypertrophic cardiomyopathy	'C'	4
'I422'	Other hypertrophic cardiomyopathy	'C'	4
'I423'	Endomyocardial (eosinophilic) disease	'C'	4
'I424'	Endocardial fibroelastosis	'C'	4
'I425'	Other restrictive cardiomyopathy	'C'	4
'I426'	Alcoholic cardiomyopathy	'C'	4
'I427'	Cardiomyopathy due to drug and external agent	'C'	4
'I428'	Other cardiomyopathies	'C'	4
'I429'	Cardiomyopathy, unspecified	'C'	4
'I43'	Cardiomyopathy in diseases classified elsewhere	'C'	4
'I440'	Atrioventricular block, first degree	'C'	4
'I441'	Atrioventricular block, second degree	'C'	4
'I442'	Atrioventricular block, complete	'C'	4
'I4430'	Unspecified atrioventricular block	'C'	4
'I4439'	Other atrioventricular block	'C'	4
'I444'	Left anterior fascicular block	'C'	4
'I445'	Left posterior fascicular block	'C'	4
'I4460'	Unspecified fascicular block	'C'	4
'I4469'	Other fascicular block	'C'	4
'I447'	Left bundle-branch block, unspecified	'C'	4
'I450'	Right fascicular block	'C'	4
'I4510'	Unspecified right bundle-branch block	'C'	4
'I4519'	Other right bundle-branch block	'C'	4
'I452'	Bifascicular block	'C'	4
'I453'	Trifascicular block	'C'	4
'I454'	Nonspecific intraventricular block	'C'	4
'I455'	Other specified heart block	'C'	4
'I456'	Pre-excitation syndrome	'C'	4
'I4581'	Long QT syndrome	'C'	4
'I4589'	Other specified conduction disorders	'C'	4
'I459'	Conduction disorder, unspecified	'C'	4
'I462'	Cardiac arrest due to underlying cardiac condition	'C'	4
'I468'	Cardiac arrest due to other underlying condition	'C'	4
'I469'	Cardiac arrest, cause unspecified	'C'	4
'I470'	Re-entry ventricular arrhythmia	'C'	4
'I471'	Supraventricular tachycardia	'C'	4
'I472'	Ventricular tachycardia	'C'	4
'I479'	Paroxysmal tachycardia, unspecified	'C'	4
'I480'	Paroxysmal atrial fibrillation	'C'	4
'I481'	Persistent atrial fibrillation	'C'	4
'I4811'	Longstanding persistent atrial fibrillation	'C'	4
'I4819'	Other persistent atrial fibrillation	'C'	4
'I482'	Chronic atrial fibrillation	'C'	4
'I4820'	Chronic atrial fibrillation, unspecified	'C'	4
'I4821'	Permanent atrial fibrillation	'C'	4
'I483'	Typical atrial flutter	'C'	4
'I484'	Atypical atrial flutter	'C'	4
'I4891'	Unspecified atrial fibrillation	'C'	4
'I4892'	Unspecified atrial flutter	'C'	4
'I4901'	Ventricular fibrillation	'C'	4
'I4902'	Ventricular flutter	'C'	4
'I491'	Atrial premature depolarization	'C'	4
'I492'	Junctional premature depolarization	'C'	4
'I493'	Ventricular premature depolarization	'C'	4
'I4940'	Unspecified premature depolarization	'C'	4
'I4949'	Other premature depolarization	'C'	4
'I495'	Sick sinus syndrome	'C'	4
'I498'	Other specified cardiac arrhythmias	'C'	4
'I499'	Cardiac arrhythmia, unspecified	'C'	4
'I501'	Left ventricular failure, unspecified	'C'	4
'I5020'	Unspecified systolic (congestive) heart failure	'C'	4
'I5022'	Chronic systolic (congestive) heart failure	'C'	4
'I5030'	Unspecified diastolic (congestive) heart failure	'C'	4
'I5032'	Chronic diastolic (congestive) heart failure	'C'	4
'I5040'	Unspecified combined systolic (congestive) and diastolic (congestive) heart failure	'C'	4
'I5042'	Chronic combined systolic (congestive) and diastolic (congestive) heart failure	'C'	4
'I50810'	Right heart failure, unspecified	'C'	4
'I50812'	Chronic right heart failure	'C'	4
'I50814'	Right heart failure due to left heart failure	'C'	4
'I5082'	Biventricular heart failure	'C'	4
'I5083'	High output heart failure	'C'	4
'I5084'	End stage heart failure	'C'	4
'I5089'	Other heart failure	'C'	4
'I509'	Heart failure, unspecified	'C'	4
'I510'	Cardiac septal defect, acquired	'C'	4
'I511'	Rupture of chordae tendineae, not elsewhere classified	'C'	4
'I512'	Rupture of papillary muscle, not elsewhere classified	'C'	4
'I513'	Intracardiac thrombosis, not elsewhere classified	'C'	4
'I514'	Myocarditis, unspecified	'C'	4
'I515'	Myocardial degeneration	'C'	4
'I517'	Cardiomegaly	'C'	4
'I5181'	Takotsubo syndrome	'C'	4
'I5189'	Other ill-defined heart diseases	'C'	4
'I519'	Heart disease, unspecified	'C'	4
'I52'	Other heart disorders in diseases classified elsewhere	'C'	4
'I708'	Atherosclerosis of other arteries	'C'	4
'I7090'	Unspecified atherosclerosis	'C'	4
'I7091'	Generalized atherosclerosis	'C'	4
'I7092'	Chronic total occlusion of artery of the extremities	'C'	4
'I7100'	Dissection of unspecified site of aorta	'C'	4
'I7101'	Dissection of thoracic aorta	'C'	4
'I7102'	Dissection of abdominal aorta	'C'	4
'I7103'	Dissection of thoracoabdominal aorta	'C'	4
'I711'	Thoracic aortic aneurysm, ruptured	'C'	4
'I712'	Thoracic aortic aneurysm, without rupture	'C'	4
'I713'	Abdominal aortic aneurysm, ruptured	'C'	4
'I714'	Abdominal aortic aneurysm, without rupture	'C'	4
'I715'	Thoracoabdominal aortic aneurysm, ruptured	'C'	4
'I716'	Thoracoabdominal aortic aneurysm, without rupture	'C'	4
'I718'	Aortic aneurysm of unspecified site, ruptured	'C'	4
'I719'	Aortic aneurysm of unspecified site, without rupture	'C'	4
'I720'	Aneurysm of carotid artery	'C'	4
'I721'	Aneurysm of artery of upper extremity	'C'	4
'I722'	Aneurysm of renal artery	'C'	4
'I723'	Aneurysm of iliac artery	'C'	4
'I724'	Aneurysm of artery of lower extremity	'C'	4
'I725'	Aneurysm of other precerebral arteries	'C'	4
'I726'	Aneurysm of vertebral artery	'C'	4
'I728'	Aneurysm of other specified arteries	'C'	4
'I729'	Aneurysm of unspecified site	'C'	4
'I7300'	Raynauds syndrome without gangrene	'C'	4
'I7301'	Raynauds syndrome with gangrene	'C'	4
'I731'	Thromboangiitis obliterans [Buergers disease]	'C'	4
'I7381'	Erythromelalgia	'C'	4
'I7389'	Other specified peripheral vascular diseases	'C'	4
'I739'	Peripheral vascular disease, unspecified	'C'	4
'I770'	Arteriovenous fistula, acquired	'C'	4
'I771'	Stricture of artery	'C'	4
'I772'	Rupture of artery	'C'	4
'I773'	Arterial fibromuscular dysplasia	'C'	4
'I774'	Celiac artery compression syndrome	'C'	4
'I775'	Necrosis of artery	'C'	4
'I776'	Arteritis, unspecified	'C'	4
'I7770'	Dissection of unspecified artery	'C'	4
'I7771'	Dissection of carotid artery	'C'	4
'I7772'	Dissection of iliac artery	'C'	4
'I7773'	Dissection of renal artery	'C'	4
'I7774'	Dissection of vertebral artery	'C'	4
'I7775'	Dissection of other precerebral arteries	'C'	4
'I7776'	Dissection of artery of upper extremity	'C'	4
'I7777'	Dissection of artery of lower extremity	'C'	4
'I7779'	Dissection of other specified artery	'C'	4
'I77810'	Thoracic aortic ectasia	'C'	4
'I77811'	Abdominal aortic ectasia	'C'	4
'I77812'	Thoracoabdominal aortic ectasia	'C'	4
'I77819'	Aortic ectasia, unspecified site	'C'	4
'I7789'	Other specified disorders of arteries and arterioles	'C'	4
'I779'	Disorder of arteries and arterioles, unspecified	'C'	4
'I780'	Hereditary hemorrhagic telangiectasia	'C'	4
'I790'	Aneurysm of aorta in diseases classified elsewhere	'C'	4
'I791'	Aortitis in diseases classified elsewhere	'C'	4
'I798'	Other disorders of arteries, arterioles and capillaries in diseases classified elsewhere	'C'	4
5. Psychiatric disease and sleep disorder			5
'F05'	Delirium due to known physiological condition	'C'	5
'F060'	Psychotic disorder with hallucinations due to known physiological condition	'C'	5
'F061'	Catatonic disorder due to known physiological condition	'C'	5
'F068'	Other specified mental disorders due to known physiological condition	'C'	5
'F070'	Personality change due to known physiological condition	'C'	5
'F0781'	Postconcussional syndrome	'C'	5
'F0789'	Other personality and behavioral disorders due to known physiological condition	'C'	5
'F079'	Unspecified personality and behavioral disorder due to known physiological condition	'C'	5
'F09'	Unspecified mental disorder due to known physiological condition	'C'	5
'F1010'	Alcohol abuse, uncomplicated	'C'	5
'F10120'	Alcohol abuse with intoxication, uncomplicated	'C'	5
'F10121'	Alcohol abuse with intoxication delirium	'C'	5
'F10129'	Alcohol abuse with intoxication, unspecified	'C'	5
'F10130'	Alcohol abuse with withdrawal, uncomplicated	'C'	5
'F10131'	Alcohol abuse with withdrawal delirium	'C'	5
'F10132'	Alcohol abuse with withdrawal with perceptual disturbance	'C'	5
'F10139'	Alcohol abuse with withdrawal, unspecified	'C'	5
'F1014'	Alcohol abuse with alcohol-induced mood disorder	'C'	5
'F10150'	Alcohol abuse with alcohol-induced psychotic disorder with delusions	'C'	5
'F10151'	Alcohol abuse with alcohol-induced psychotic disorder with hallucinations	'C'	5
'F10159'	Alcohol abuse with alcohol-induced psychotic disorder, unspecified	'C'	5
'F10180'	Alcohol abuse with alcohol-induced anxiety disorder	'C'	5
'F10181'	Alcohol abuse with alcohol-induced sexual dysfunction	'C'	5
'F10182'	Alcohol abuse with alcohol-induced sleep disorder	'C'	5
'F10188'	Alcohol abuse with other alcohol-induced disorder	'C'	5
'F1019'	Alcohol abuse with unspecified alcohol-induced disorder	'C'	5
'F1020'	Alcohol dependence, uncomplicated	'C'	5
'F10220'	Alcohol dependence with intoxication, uncomplicated	'C'	5
'F10221'	Alcohol dependence with intoxication delirium	'C'	5
'F10229'	Alcohol dependence with intoxication, unspecified	'C'	5
'F10230'	Alcohol dependence with withdrawal, uncomplicated	'C'	5
'F10231'	Alcohol dependence with withdrawal delirium	'C'	5
'F10232'	Alcohol dependence with withdrawal with perceptual disturbance	'C'	5
'F10239'	Alcohol dependence with withdrawal, unspecified	'C'	5
'F1024'	Alcohol dependence with alcohol-induced mood disorder	'C'	5
'F10250'	Alcohol dependence with alcohol-induced psychotic disorder with delusions	'C'	5
'F10251'	Alcohol dependence with alcohol-induced psychotic disorder with hallucinations	'C'	5
'F10259'	Alcohol dependence with alcohol-induced psychotic disorder, unspecified	'C'	5
'F1026'	Alcohol dependence with alcohol-induced persisting amnestic disorder	'C'	5
'F1027'	Alcohol dependence with alcohol-induced persisting dementia	'C'	5
'F10280'	Alcohol dependence with alcohol-induced anxiety disorder	'C'	5
'F10281'	Alcohol dependence with alcohol-induced sexual dysfunction	'C'	5
'F10282'	Alcohol dependence with alcohol-induced sleep disorder	'C'	5
'F10288'	Alcohol dependence with other alcohol-induced disorder	'C'	5
'F1029'	Alcohol dependence with unspecified alcohol-induced disorder	'C'	5
'F1110'	Opioid abuse, uncomplicated	'C'	5
'F11120'	Opioid abuse with intoxication, uncomplicated	'C'	5
'F11121'	Opioid abuse with intoxication delirium	'C'	5
'F11122'	Opioid abuse with intoxication with perceptual disturbance	'C'	5
'F11129'	Opioid abuse with intoxication, unspecified	'C'	5
'F1113'	Opioid abuse with withdrawal	'C'	5
'F1114'	Opioid abuse with opioid-induced mood disorder	'C'	5
'F11150'	Opioid abuse with opioid-induced psychotic disorder with delusions	'C'	5
'F11151'	Opioid abuse with opioid-induced psychotic disorder with hallucinations	'C'	5
'F11159'	Opioid abuse with opioid-induced psychotic disorder, unspecified	'C'	5
'F11181'	Opioid abuse with opioid-induced sexual dysfunction	'C'	5
'F11182'	Opioid abuse with opioid-induced sleep disorder	'C'	5
'F11188'	Opioid abuse with other opioid-induced disorder	'C'	5
'F1119'	Opioid abuse with unspecified opioid-induced disorder	'C'	5
'F1120'	Opioid dependence, uncomplicated	'C'	5
'F11220'	Opioid dependence with intoxication, uncomplicated	'C'	5
'F11221'	Opioid dependence with intoxication delirium	'C'	5
'F11222'	Opioid dependence with intoxication with perceptual disturbance	'C'	5
'F11229'	Opioid dependence with intoxication, unspecified	'C'	5
'F1123'	Opioid dependence with withdrawal	'C'	5
'F1124'	Opioid dependence with opioid-induced mood disorder	'C'	5
'F11250'	Opioid dependence with opioid-induced psychotic disorder with delusions	'C'	5
'F11251'	Opioid dependence with opioid-induced psychotic disorder with hallucinations	'C'	5
'F11259'	Opioid dependence with opioid-induced psychotic disorder, unspecified	'C'	5
'F11281'	Opioid dependence with opioid-induced sexual dysfunction	'C'	5
'F11282'	Opioid dependence with opioid-induced sleep disorder	'C'	5
'F11288'	Opioid dependence with other opioid-induced disorder	'C'	5
'F1129'	Opioid dependence with unspecified opioid-induced disorder	'C'	5
'F1210'	Cannabis abuse, uncomplicated	'C'	5
'F12120'	Cannabis abuse with intoxication, uncomplicated	'C'	5
'F12121'	Cannabis abuse with intoxication delirium	'C'	5
'F12122'	Cannabis abuse with intoxication with perceptual disturbance	'C'	5
'F12129'	Cannabis abuse with intoxication, unspecified	'C'	5
'F1213'	Cannabis abuse with withdrawal	'C'	5
'F12150'	Cannabis abuse with psychotic disorder with delusions	'C'	5
'F12151'	Cannabis abuse with psychotic disorder with hallucinations	'C'	5
'F12159'	Cannabis abuse with psychotic disorder, unspecified	'C'	5
'F12180'	Cannabis abuse with cannabis-induced anxiety disorder	'C'	5
'F12188'	Cannabis abuse with other cannabis-induced disorder	'C'	5
'F1219'	Cannabis abuse with unspecified cannabis-induced disorder	'C'	5
'F1220'	Cannabis dependence, uncomplicated	'C'	5
'F12220'	Cannabis dependence with intoxication, uncomplicated	'C'	5
'F12221'	Cannabis dependence with intoxication delirium	'C'	5
'F12222'	Cannabis dependence with intoxication with perceptual disturbance	'C'	5
'F12229'	Cannabis dependence with intoxication, unspecified	'C'	5
'F1223'	Cannabis dependence with withdrawal	'C'	5
'F12250'	Cannabis dependence with psychotic disorder with delusions	'C'	5
'F12251'	Cannabis dependence with psychotic disorder with hallucinations	'C'	5
'F12259'	Cannabis dependence with psychotic disorder, unspecified	'C'	5
'F12280'	Cannabis dependence with cannabis-induced anxiety disorder	'C'	5
'F12288'	Cannabis dependence with other cannabis-induced disorder	'C'	5
'F1229'	Cannabis dependence with unspecified cannabis-induced disorder	'C'	5
'F1310'	Sedative, hypnotic or anxiolytic abuse, uncomplicated	'C'	5
'F13120'	Sedative, hypnotic or anxiolytic abuse with intoxication, uncomplicated	'C'	5
'F13121'	Sedative, hypnotic or anxiolytic abuse with intoxication delirium	'C'	5
'F13129'	Sedative, hypnotic or anxiolytic abuse with intoxication, unspecified	'C'	5
'F13130'	Sedative, hypnotic or anxiolytic abuse with withdrawal, uncomplicated	'C'	5
'F13131'	Sedative, hypnotic or anxiolytic abuse with withdrawal delirium	'C'	5
'F13132'	Sedative, hypnotic or anxiolytic abuse with withdrawal with perceptual disturbance	'C'	5
'F13139'	Sedative, hypnotic or anxiolytic abuse with withdrawal, unspecified	'C'	5
'F1314'	Sedative, hypnotic or anxiolytic abuse with sedative, hypnotic or anxiolytic-induced mood disorder	'C'	5
'F13150'	Sedative, hypnotic or anxiolytic abuse with sedative, hypnotic or anxiolytic-induced psychotic disorder with delusions	'C'	5
'F13151'	Sedative, hypnotic or anxiolytic abuse with sedative, hypnotic or anxiolytic-induced psychotic disorder with hallucinations	'C'	5
'F13159'	Sedative, hypnotic or anxiolytic abuse with sedative, hypnotic or anxiolytic-induced psychotic disorder, unspecified	'C'	5
'F13180'	Sedative, hypnotic or anxiolytic abuse with sedative, hypnotic or anxiolytic-induced anxiety disorder	'C'	5
'F13181'	Sedative, hypnotic or anxiolytic abuse with sedative, hypnotic or anxiolytic-induced sexual dysfunction	'C'	5
'F13182'	Sedative, hypnotic or anxiolytic abuse with sedative, hypnotic or anxiolytic-induced sleep disorder	'C'	5
'F13188'	Sedative, hypnotic or anxiolytic abuse with other sedative, hypnotic or anxiolytic-induced disorder	'C'	5
'F1319'	Sedative, hypnotic or anxiolytic abuse with unspecified sedative, hypnotic or anxiolytic-induced disorder	'C'	5
'F1320'	Sedative, hypnotic or anxiolytic dependence, uncomplicated	'C'	5
'F13220'	Sedative, hypnotic or anxiolytic dependence with intoxication, uncomplicated	'C'	5
'F13221'	Sedative, hypnotic or anxiolytic dependence with intoxication delirium	'C'	5
'F13229'	Sedative, hypnotic or anxiolytic dependence with intoxication, unspecified	'C'	5
'F13230'	Sedative, hypnotic or anxiolytic dependence with withdrawal, uncomplicated	'C'	5
'F13231'	Sedative, hypnotic or anxiolytic dependence with withdrawal delirium	'C'	5
'F13232'	Sedative, hypnotic or anxiolytic dependence with withdrawal with perceptual disturbance	'C'	5
'F13239'	Sedative, hypnotic or anxiolytic dependence with withdrawal, unspecified	'C'	5
'F1324'	Sedative, hypnotic or anxiolytic dependence with sedative, hypnotic or anxiolytic-induced mood disorder	'C'	5
'F13250'	Sedative, hypnotic or anxiolytic dependence with sedative, hypnotic or anxiolytic-induced psychotic disorder with delusions	'C'	5
'F13251'	Sedative, hypnotic or anxiolytic dependence with sedative, hypnotic or anxiolytic-induced psychotic disorder with hallucinations	'C'	5
'F13259'	Sedative, hypnotic or anxiolytic dependence with sedative, hypnotic or anxiolytic-induced psychotic disorder, unspecified	'C'	5
'F1326'	Sedative, hypnotic or anxiolytic dependence with sedative, hypnotic or anxiolytic-induced persisting amnestic disorder	'C'	5
'F1327'	Sedative, hypnotic or anxiolytic dependence with sedative, hypnotic or anxiolytic-induced persisting dementia	'C'	5
'F13280'	Sedative, hypnotic or anxiolytic dependence with sedative, hypnotic or anxiolytic-induced anxiety disorder	'C'	5
'F13281'	Sedative, hypnotic or anxiolytic dependence with sedative, hypnotic or anxiolytic-induced sexual dysfunction	'C'	5
'F13282'	Sedative, hypnotic or anxiolytic dependence with sedative, hypnotic or anxiolytic-induced sleep disorder	'C'	5
'F13288'	Sedative, hypnotic or anxiolytic dependence with other sedative, hypnotic or anxiolytic-induced disorder	'C'	5
'F1329'	Sedative, hypnotic or anxiolytic dependence with unspecified sedative, hypnotic or anxiolytic-induced disorder	'C'	5
'F1410'	Cocaine abuse, uncomplicated	'C'	5
'F14120'	Cocaine abuse with intoxication, uncomplicated	'C'	5
'F14121'	Cocaine abuse with intoxication with delirium	'C'	5
'F14122'	Cocaine abuse with intoxication with perceptual disturbance	'C'	5
'F14129'	Cocaine abuse with intoxication, unspecified	'C'	5
'F1413'	Cocaine abuse, unspecified with withdrawal	'C'	5
'F1414'	Cocaine abuse with cocaine-induced mood disorder	'C'	5
'F14150'	Cocaine abuse with cocaine-induced psychotic disorder with delusions	'C'	5
'F14151'	Cocaine abuse with cocaine-induced psychotic disorder with hallucinations	'C'	5
'F14159'	Cocaine abuse with cocaine-induced psychotic disorder, unspecified	'C'	5
'F14180'	Cocaine abuse with cocaine-induced anxiety disorder	'C'	5
'F14181'	Cocaine abuse with cocaine-induced sexual dysfunction	'C'	5
'F14182'	Cocaine abuse with cocaine-induced sleep disorder	'C'	5
'F14188'	Cocaine abuse with other cocaine-induced disorder	'C'	5
'F1419'	Cocaine abuse with unspecified cocaine-induced disorder	'C'	5
'F1420'	Cocaine dependence, uncomplicated	'C'	5
'F14220'	Cocaine dependence with intoxication, uncomplicated	'C'	5
'F14221'	Cocaine dependence with intoxication delirium	'C'	5
'F14222'	Cocaine dependence with intoxication with perceptual disturbance	'C'	5
'F14229'	Cocaine dependence with intoxication, unspecified	'C'	5
'F1423'	Cocaine dependence with withdrawal	'C'	5
'F1424'	Cocaine dependence with cocaine-induced mood disorder	'C'	5
'F14250'	Cocaine dependence with cocaine-induced psychotic disorder with delusions	'C'	5
'F14251'	Cocaine dependence with cocaine-induced psychotic disorder with hallucinations	'C'	5
'F14259'	Cocaine dependence with cocaine-induced psychotic disorder, unspecified	'C'	5
'F14280'	Cocaine dependence with cocaine-induced anxiety disorder	'C'	5
'F14281'	Cocaine dependence with cocaine-induced sexual dysfunction	'C'	5
'F14282'	Cocaine dependence with cocaine-induced sleep disorder	'C'	5
'F14288'	Cocaine dependence with other cocaine-induced disorder	'C'	5
'F1429'	Cocaine dependence with unspecified cocaine-induced disorder	'C'	5
'F1510'	Other stimulant abuse, uncomplicated	'C'	5
'F15120'	Other stimulant abuse with intoxication, uncomplicated	'C'	5
'F15121'	Other stimulant abuse with intoxication delirium	'C'	5
'F15122'	Other stimulant abuse with intoxication with perceptual disturbance	'C'	5
'F15129'	Other stimulant abuse with intoxication, unspecified	'C'	5
'F1513'	Other stimulant abuse with withdrawal	'C'	5
'F1514'	Other stimulant abuse with stimulant-induced mood disorder	'C'	5
'F15150'	Other stimulant abuse with stimulant-induced psychotic disorder with delusions	'C'	5
'F15151'	Other stimulant abuse with stimulant-induced psychotic disorder with hallucinations	'C'	5
'F15159'	Other stimulant abuse with stimulant-induced psychotic disorder, unspecified	'C'	5
'F15180'	Other stimulant abuse with stimulant-induced anxiety disorder	'C'	5
'F15181'	Other stimulant abuse with stimulant-induced sexual dysfunction	'C'	5
'F15182'	Other stimulant abuse with stimulant-induced sleep disorder	'C'	5
'F15188'	Other stimulant abuse with other stimulant-induced disorder	'C'	5
'F1519'	Other stimulant abuse with unspecified stimulant-induced disorder	'C'	5
'F1520'	Other stimulant dependence, uncomplicated	'C'	5
'F15220'	Other stimulant dependence with intoxication, uncomplicated	'C'	5
'F15221'	Other stimulant dependence with intoxication delirium	'C'	5
'F15222'	Other stimulant dependence with intoxication with perceptual disturbance	'C'	5
'F15229'	Other stimulant dependence with intoxication, unspecified	'C'	5
'F1523'	Other stimulant dependence with withdrawal	'C'	5
'F1524'	Other stimulant dependence with stimulant-induced mood disorder	'C'	5
'F15250'	Other stimulant dependence with stimulant-induced psychotic disorder with delusions	'C'	5
'F15251'	Other stimulant dependence with stimulant-induced psychotic disorder with hallucinations	'C'	5
'F15259'	Other stimulant dependence with stimulant-induced psychotic disorder, unspecified	'C'	5
'F15280'	Other stimulant dependence with stimulant-induced anxiety disorder	'C'	5
'F15281'	Other stimulant dependence with stimulant-induced sexual dysfunction	'C'	5
'F15282'	Other stimulant dependence with stimulant-induced sleep disorder	'C'	5
'F15288'	Other stimulant dependence with other stimulant-induced disorder	'C'	5
'F1529'	Other stimulant dependence with unspecified stimulant-induced disorder	'C'	5
'F1610'	Hallucinogen abuse, uncomplicated	'C'	5
'F16120'	Hallucinogen abuse with intoxication, uncomplicated	'C'	5
'F16121'	Hallucinogen abuse with intoxication with delirium	'C'	5
'F16122'	Hallucinogen abuse with intoxication with perceptual disturbance	'C'	5
'F16129'	Hallucinogen abuse with intoxication, unspecified	'C'	5
'F1614'	Hallucinogen abuse with hallucinogen-induced mood disorder	'C'	5
'F16150'	Hallucinogen abuse with hallucinogen-induced psychotic disorder with delusions	'C'	5
'F16151'	Hallucinogen abuse with hallucinogen-induced psychotic disorder with hallucinations	'C'	5
'F16159'	Hallucinogen abuse with hallucinogen-induced psychotic disorder, unspecified	'C'	5
'F16180'	Hallucinogen abuse with hallucinogen-induced anxiety disorder	'C'	5
'F16183'	Hallucinogen abuse with hallucinogen persisting perception disorder (flashbacks)	'C'	5
'F16188'	Hallucinogen abuse with other hallucinogen-induced disorder	'C'	5
'F1619'	Hallucinogen abuse with unspecified hallucinogen-induced disorder	'C'	5
'F1620'	Hallucinogen dependence, uncomplicated	'C'	5
'F16220'	Hallucinogen dependence with intoxication, uncomplicated	'C'	5
'F16221'	Hallucinogen dependence with intoxication with delirium	'C'	5
'F16229'	Hallucinogen dependence with intoxication, unspecified	'C'	5
'F1624'	Hallucinogen dependence with hallucinogen-induced mood disorder	'C'	5
'F16250'	Hallucinogen dependence with hallucinogen-induced psychotic disorder with delusions	'C'	5
'F16251'	Hallucinogen dependence with hallucinogen-induced psychotic disorder with hallucinations	'C'	5
'F16259'	Hallucinogen dependence with hallucinogen-induced psychotic disorder, unspecified	'C'	5
'F16280'	Hallucinogen dependence with hallucinogen-induced anxiety disorder	'C'	5
'F16283'	Hallucinogen dependence with hallucinogen persisting perception disorder (flashbacks)	'C'	5
'F16288'	Hallucinogen dependence with other hallucinogen-induced disorder	'C'	5
'F1629'	Hallucinogen dependence with unspecified hallucinogen-induced disorder	'C'	5
'F17200'	Nicotine dependence, unspecified, uncomplicated	'C'	5
'F17203'	Nicotine dependence unspecified, with withdrawal	'C'	5
'F17208'	Nicotine dependence, unspecified, with other nicotine-induced disorders	'C'	5
'F17209'	Nicotine dependence, unspecified, with unspecified nicotine-induced disorders	'C'	5
'F17210'	Nicotine dependence, cigarettes, uncomplicated	'C'	5
'F17213'	Nicotine dependence, cigarettes, with withdrawal	'C'	5
'F17218'	Nicotine dependence, cigarettes, with other nicotine-induced disorders	'C'	5
'F17219'	Nicotine dependence, cigarettes, with unspecified nicotine-induced disorders	'C'	5
'F17220'	Nicotine dependence, chewing tobacco, uncomplicated	'C'	5
'F17223'	Nicotine dependence, chewing tobacco, with withdrawal	'C'	5
'F17228'	Nicotine dependence, chewing tobacco, with other nicotine-induced disorders	'C'	5
'F17229'	Nicotine dependence, chewing tobacco, with unspecified nicotine-induced disorders	'C'	5
'F17290'	Nicotine dependence, other tobacco product, uncomplicated	'C'	5
'F17293'	Nicotine dependence, other tobacco product, with withdrawal	'C'	5
'F17298'	Nicotine dependence, other tobacco product, with other nicotine-induced disorders	'C'	5
'F17299'	Nicotine dependence, other tobacco product, with unspecified nicotine-induced disorders	'C'	5
'F1810'	Inhalant abuse, uncomplicated	'C'	5
'F18120'	Inhalant abuse with intoxication, uncomplicated	'C'	5
'F18121'	Inhalant abuse with intoxication delirium	'C'	5
'F18129'	Inhalant abuse with intoxication, unspecified	'C'	5
'F1814'	Inhalant abuse with inhalant-induced mood disorder	'C'	5
'F18150'	Inhalant abuse with inhalant-induced psychotic disorder with delusions	'C'	5
'F18151'	Inhalant abuse with inhalant-induced psychotic disorder with hallucinations	'C'	5
'F18159'	Inhalant abuse with inhalant-induced psychotic disorder, unspecified	'C'	5
'F1817'	Inhalant abuse with inhalant-induced dementia	'C'	5
'F18180'	Inhalant abuse with inhalant-induced anxiety disorder	'C'	5
'F18188'	Inhalant abuse with other inhalant-induced disorder	'C'	5
'F1819'	Inhalant abuse with unspecified inhalant-induced disorder	'C'	5
'F1820'	Inhalant dependence, uncomplicated	'C'	5
'F18220'	Inhalant dependence with intoxication, uncomplicated	'C'	5
'F18221'	Inhalant dependence with intoxication delirium	'C'	5
'F18229'	Inhalant dependence with intoxication, unspecified	'C'	5
'F1824'	Inhalant dependence with inhalant-induced mood disorder	'C'	5
'F18250'	Inhalant dependence with inhalant-induced psychotic disorder with delusions	'C'	5
'F18251'	Inhalant dependence with inhalant-induced psychotic disorder with hallucinations	'C'	5
'F18259'	Inhalant dependence with inhalant-induced psychotic disorder, unspecified	'C'	5
'F1827'	Inhalant dependence with inhalant-induced dementia	'C'	5
'F18280'	Inhalant dependence with inhalant-induced anxiety disorder	'C'	5
'F18288'	Inhalant dependence with other inhalant-induced disorder	'C'	5
'F1829'	Inhalant dependence with unspecified inhalant-induced disorder	'C'	5
'F1910'	Other psychoactive substance abuse, uncomplicated	'C'	5
'F19120'	Other psychoactive substance abuse with intoxication, uncomplicated	'C'	5
'F19121'	Other psychoactive substance abuse with intoxication delirium	'C'	5
'F19122'	Other psychoactive substance abuse with intoxication with perceptual disturbances	'C'	5
'F19129'	Other psychoactive substance abuse with intoxication, unspecified	'C'	5
'F19130'	Other psychoactive substance abuse with withdrawal, uncomplicated	'C'	5
'F19131'	Other psychoactive substance abuse with withdrawal delirium	'C'	5
'F19132'	Other psychoactive substance abuse with withdrawal with perceptual disturbance	'C'	5
'F19139'	Other psychoactive substance abuse with withdrawal, unspecified	'C'	5
'F1914'	Other psychoactive substance abuse with psychoactive substance-induced mood disorder	'C'	5
'F19150'	Other psychoactive substance abuse with psychoactive substance-induced psychotic disorder with delusions	'C'	5
'F19151'	Other psychoactive substance abuse with psychoactive substance-induced psychotic disorder with hallucinations	'C'	5
'F19159'	Other psychoactive substance abuse with psychoactive substance-induced psychotic disorder, unspecified	'C'	5
'F1916'	Other psychoactive substance abuse with psychoactive substance-induced persisting amnestic disorder	'C'	5
'F1917'	Other psychoactive substance abuse with psychoactive substance-induced persisting dementia	'C'	5
'F19180'	Other psychoactive substance abuse with psychoactive substance-induced anxiety disorder	'C'	5
'F19181'	Other psychoactive substance abuse with psychoactive substance-induced sexual dysfunction	'C'	5
'F19182'	Other psychoactive substance abuse with psychoactive substance-induced sleep disorder	'C'	5
'F19188'	Other psychoactive substance abuse with other psychoactive substance-induced disorder	'C'	5
'F1919'	Other psychoactive substance abuse with unspecified psychoactive substance-induced disorder	'C'	5
'F1920'	Other psychoactive substance dependence, uncomplicated	'C'	5
'F19220'	Other psychoactive substance dependence with intoxication, uncomplicated	'C'	5
'F19221'	Other psychoactive substance dependence with intoxication delirium	'C'	5
'F19222'	Other psychoactive substance dependence with intoxication with perceptual disturbance	'C'	5
'F19229'	Other psychoactive substance dependence with intoxication, unspecified	'C'	5
'F19230'	Other psychoactive substance dependence with withdrawal, uncomplicated	'C'	5
'F19231'	Other psychoactive substance dependence with withdrawal delirium	'C'	5
'F19232'	Other psychoactive substance dependence with withdrawal with perceptual disturbance	'C'	5
'F19239'	Other psychoactive substance dependence with withdrawal, unspecified	'C'	5
'F1924'	Other psychoactive substance dependence with psychoactive substance-induced mood disorder	'C'	5
'F19250'	Other psychoactive substance dependence with psychoactive substance-induced psychotic disorder with delusions	'C'	5
'F19251'	Other psychoactive substance dependence with psychoactive substance-induced psychotic disorder with hallucinations	'C'	5
'F19259'	Other psychoactive substance dependence with psychoactive substance-induced psychotic disorder, unspecified	'C'	5
'F1926'	Other psychoactive substance dependence with psychoactive substance-induced persisting amnestic disorder	'C'	5
'F1927'	Other psychoactive substance dependence with psychoactive substance-induced persisting dementia	'C'	5
'F19280'	Other psychoactive substance dependence with psychoactive substance-induced anxiety disorder	'C'	5
'F19281'	Other psychoactive substance dependence with psychoactive substance-induced sexual dysfunction	'C'	5
'F19282'	Other psychoactive substance dependence with psychoactive substance-induced sleep disorder	'C'	5
'F19288'	Other psychoactive substance dependence with other psychoactive substance-induced disorder	'C'	5
'F1929'	Other psychoactive substance dependence with unspecified psychoactive substance-induced disorder	'C'	5
'F200'	Paranoid schizophrenia	'C'	5
'F201'	Disorganized schizophrenia	'C'	5
'F202'	Catatonic schizophrenia	'C'	5
'F203'	Undifferentiated schizophrenia	'C'	5
'F205'	Residual schizophrenia	'C'	5
'F2081'	Schizophreniform disorder	'C'	5
'F2089'	Other schizophrenia	'C'	5
'F209'	Schizophrenia, unspecified	'C'	5
'F21'	Schizotypal disorder	'C'	5
'F22'	Delusional disorders	'C'	5
'F24'	Shared psychotic disorder	'C'	5
'F250'	Schizoaffective disorder, bipolar type	'C'	5
'F251'	Schizoaffective disorder, depressive type	'C'	5
'F258'	Other schizoaffective disorders	'C'	5
'F259'	Schizoaffective disorder, unspecified	'C'	5
'F28'	Other psychotic disorder not due to a substance or known physiological condition	'C'	5
'F29'	Unspecified psychosis not due to a substance or known physiological condition	'C'	5
'F3010'	Manic episode without psychotic symptoms, unspecified	'C'	5
'F3011'	Manic episode without psychotic symptoms, mild	'C'	5
'F3012'	Manic episode without psychotic symptoms, moderate	'C'	5
'F3013'	Manic episode, severe, without psychotic symptoms	'C'	5
'F302'	Manic episode, severe with psychotic symptoms	'C'	5
'F303'	Manic episode in partial remission	'C'	5
'F304'	Manic episode in full remission	'C'	5
'F308'	Other manic episodes	'C'	5
'F309'	Manic episode, unspecified	'C'	5
'F310'	Bipolar disorder, current episode hypomanic	'C'	5
'F3110'	Bipolar disorder, current episode manic without psychotic features, unspecified	'C'	5
'F3111'	Bipolar disorder, current episode manic without psychotic features, mild	'C'	5
'F3112'	Bipolar disorder, current episode manic without psychotic features, moderate	'C'	5
'F3113'	Bipolar disorder, current episode manic without psychotic features, severe	'C'	5
'F312'	Bipolar disorder, current episode manic severe with psychotic features	'C'	5
'F3130'	Bipolar disorder, current episode depressed, mild or moderate severity, unspecified	'C'	5
'F3131'	Bipolar disorder, current episode depressed, mild	'C'	5
'F3132'	Bipolar disorder, current episode depressed, moderate	'C'	5
'F314'	Bipolar disorder, current episode depressed, severe, without psychotic features	'C'	5
'F315'	Bipolar disorder, current episode depressed, severe, with psychotic features	'C'	5
'F3160'	Bipolar disorder, current episode mixed, unspecified	'C'	5
'F3161'	Bipolar disorder, current episode mixed, mild	'C'	5
'F3162'	Bipolar disorder, current episode mixed, moderate	'C'	5
'F3163'	Bipolar disorder, current episode mixed, severe, without psychotic features	'C'	5
'F3164'	Bipolar disorder, current episode mixed, severe, with psychotic features	'C'	5
'F3170'	Bipolar disorder, currently in remission, most recent episode unspecified	'C'	5
'F3171'	Bipolar disorder, in partial remission, most recent episode hypomanic	'C'	5
'F3172'	Bipolar disorder, in full remission, most recent episode hypomanic	'C'	5
'F3173'	Bipolar disorder, in partial remission, most recent episode manic	'C'	5
'F3174'	Bipolar disorder, in full remission, most recent episode manic	'C'	5
'F3175'	Bipolar disorder, in partial remission, most recent episode depressed	'C'	5
'F3176'	Bipolar disorder, in full remission, most recent episode depressed	'C'	5
'F3177'	Bipolar disorder, in partial remission, most recent episode mixed	'C'	5
'F3178'	Bipolar disorder, in full remission, most recent episode mixed	'C'	5
'F3181'	Bipolar II disorder	'C'	5
'F3189'	Other bipolar disorder	'C'	5
'F319'	Bipolar disorder, unspecified	'C'	5
'F320'	Major depressive disorder, single episode, mild	'C'	5
'F321'	Major depressive disorder, single episode, moderate	'C'	5
'F322'	Major depressive disorder, single episode, severe without psychotic features	'C'	5
'F323'	Major depressive disorder, single episode, severe with psychotic features	'C'	5
'F324'	Major depressive disorder, single episode, in partial remission	'C'	5
'F325'	Major depressive disorder, single episode, in full remission	'C'	5
'F328'	Other depressive episodes	'C'	5
'F3281'	Premenstrual dysphoric disorder	'C'	5
'F3289'	Other specified depressive episodes	'C'	5
'F329'	Major depressive disorder, single episode, unspecified	'C'	5
'F330'	Major depressive disorder, recurrent, mild	'C'	5
'F331'	Major depressive disorder, recurrent, moderate	'C'	5
'F332'	Major depressive disorder, recurrent severe without psychotic features	'C'	5
'F333'	Major depressive disorder, recurrent, severe with psychotic symptoms	'C'	5
'F3340'	Major depressive disorder, recurrent, in remission, unspecified	'C'	5
'F3341'	Major depressive disorder, recurrent, in partial remission	'C'	5
'F3342'	Major depressive disorder, recurrent, in full remission	'C'	5
'F338'	Other recurrent depressive disorders	'C'	5
'F339'	Major depressive disorder, recurrent, unspecified	'C'	5
'F340'	Cyclothymic disorder	'C'	5
'F341'	Dysthymic disorder	'C'	5
'F348'	Other persistent mood [affective] disorders	'C'	5
'F3481'	Disruptive mood dysregulation disorder	'C'	5
'F3489'	Other specified persistent mood disorders	'C'	5
'F349'	Persistent mood [affective] disorder, unspecified	'C'	5
'F39'	Unspecified mood [affective] disorder	'C'	5
'F4000'	Agoraphobia, unspecified	'C'	5
'F4001'	Agoraphobia with panic disorder	'C'	5
'F4002'	Agoraphobia without panic disorder	'C'	5
'F4010'	Social phobia, unspecified	'C'	5
'F4011'	Social phobia, generalized	'C'	5
'F40210'	Arachnophobia	'C'	5
'F40218'	Other animal type phobia	'C'	5
'F40220'	Fear of thunderstorms	'C'	5
'F40228'	Other natural environment type phobia	'C'	5
'F40230'	Fear of blood	'C'	5
'F40231'	Fear of injections and transfusions	'C'	5
'F40232'	Fear of other medical care	'C'	5
'F40233'	Fear of injury	'C'	5
'F40240'	Claustrophobia	'C'	5
'F40241'	Acrophobia	'C'	5
'F40242'	Fear of bridges	'C'	5
'F40243'	Fear of flying	'C'	5
'F40248'	Other situational type phobia	'C'	5
'F40290'	Androphobia	'C'	5
'F40291'	Gynephobia	'C'	5
'F40298'	Other specified phobia	'C'	5
'F408'	Other phobic anxiety disorders	'C'	5
'F409'	Phobic anxiety disorder, unspecified	'C'	5
'F410'	Panic disorder [episodic paroxysmal anxiety]	'C'	5
'F411'	Generalized anxiety disorder	'C'	5
'F413'	Other mixed anxiety disorders	'C'	5
'F418'	Other specified anxiety disorders	'C'	5
'F419'	Anxiety disorder, unspecified	'C'	5
'F42'	Obsessive-compulsive disorder	'C'	5
'F422'	Mixed obsessional thoughts and acts	'C'	5
'F423'	Hoarding disorder	'C'	5
'F424'	Excoriation (skin-picking) disorder	'C'	5
'F428'	Other obsessive compulsive disorder	'C'	5
'F429'	Obsessive-compulsive disorder, unspecified	'C'	5
'F430'	Acute stress reaction	'C'	5
'F4310'	Post-traumatic stress disorder, unspecified	'C'	5
'F4311'	Post-traumatic stress disorder, acute	'C'	5
'F4312'	Post-traumatic stress disorder, chronic	'C'	5
'F4320'	Adjustment disorder, unspecified	'C'	5
'F4321'	Adjustment disorder with depressed mood	'C'	5
'F4322'	Adjustment disorder with anxiety	'C'	5
'F4323'	Adjustment disorder with mixed anxiety and depressed mood	'C'	5
'F4324'	Adjustment disorder with disturbance of conduct	'C'	5
'F4325'	Adjustment disorder with mixed disturbance of emotions and conduct	'C'	5
'F4329'	Adjustment disorder with other symptoms	'C'	5
'F438'	Other reactions to severe stress	'C'	5
'F439'	Reaction to severe stress, unspecified	'C'	5
'F440'	Dissociative amnesia	'C'	5
'F441'	Dissociative fugue	'C'	5
'F442'	Dissociative stupor	'C'	5
'F444'	Conversion disorder with motor symptom or deficit	'C'	5
'F445'	Conversion disorder with seizures or convulsions	'C'	5
'F446'	Conversion disorder with sensory symptom or deficit	'C'	5
'F447'	Conversion disorder with mixed symptom presentation	'C'	5
'F4481'	Dissociative identity disorder	'C'	5
'F4489'	Other dissociative and conversion disorders	'C'	5
'F449'	Dissociative and conversion disorder, unspecified	'C'	5
'F450'	Somatization disorder	'C'	5
'F451'	Undifferentiated somatoform disorder	'C'	5
'F4520'	Hypochondriacal disorder, unspecified	'C'	5
'F4521'	Hypochondriasis	'C'	5
'F4522'	Body dysmorphic disorder	'C'	5
'F4529'	Other hypochondriacal disorders	'C'	5
'F4541'	Pain disorder exclusively related to psychological factors	'C'	5
'F4542'	Pain disorder with related psychological factors	'C'	5
'F458'	Other somatoform disorders	'C'	5
'F459'	Somatoform disorder, unspecified	'C'	5
'F481'	Depersonalization-derealization syndrome	'C'	5
'F482'	Pseudobulbar affect	'C'	5
'F488'	Other specified nonpsychotic mental disorders	'C'	5
'F489'	Nonpsychotic mental disorder, unspecified	'C'	5
'F5000'	Anorexia nervosa, unspecified	'C'	5
'F5001'	Anorexia nervosa, restricting type	'C'	5
'F5002'	Anorexia nervosa, binge eating/purging type	'C'	5
'F502'	Bulimia nervosa	'C'	5
'F508'	Other eating disorders	'C'	5
'F5081'	Binge eating disorder	'C'	5
'F5082'	Avoidant/restrictive food intake disorder	'C'	5
'F5089'	Other specified eating disorder	'C'	5
'F509'	Eating disorder, unspecified	'C'	5
'F5101'	Primary insomnia	'C'	5
'F5103'	Paradoxical insomnia	'C'	5
'F5104'	Psychophysiologic insomnia	'C'	5
'F5105'	Insomnia due to other mental disorder	'C'	5
'F5109'	Other insomnia not due to a substance or known physiological condition	'C'	5
'F5111'	Primary hypersomnia	'C'	5
'F5112'	Insufficient sleep syndrome	'C'	5
'F5113'	Hypersomnia due to other mental disorder	'C'	5
'F5119'	Other hypersomnia not due to a substance or known physiological condition	'C'	5
'F513'	Sleepwalking [somnambulism]	'C'	5
'F514'	Sleep terrors [night terrors]	'C'	5
'F515'	Nightmare disorder	'C'	5
'F518'	Other sleep disorders not due to a substance or known physiological condition	'C'	5
'F519'	Sleep disorder not due to a substance or known physiological condition, unspecified	'C'	5
'F520'	Hypoactive sexual desire disorder	'C'	5
'F521'	Sexual aversion disorder	'C'	5
'F5221'	Male erectile disorder	'C'	5
'F5222'	Female sexual arousal disorder	'C'	5
'F5231'	Female orgasmic disorder	'C'	5
'F5232'	Male orgasmic disorder	'C'	5
'F524'	Premature ejaculation	'C'	5
'F525'	Vaginismus not due to a substance or known physiological condition	'C'	5
'F526'	Dyspareunia not due to a substance or known physiological condition	'C'	5
'F528'	Other sexual dysfunction not due to a substance or known physiological condition	'C'	5
'F529'	Unspecified sexual dysfunction not due to a substance or known physiological condition	'C'	5
'F54'	Psychological and behavioral factors associated with disorders or diseases classified elsewhere	'C'	5
'F550'	Abuse of antacids	'C'	5
'F551'	Abuse of herbal or folk remedies	'C'	5
'F552'	Abuse of laxatives	'C'	5
'F553'	Abuse of steroids or hormones	'C'	5
'F554'	Abuse of vitamins	'C'	5
'F558'	Abuse of other non-psychoactive substances	'C'	5
'F59'	Unspecified behavioral syndromes associated with physiological disturbances and physical factors	'C'	5
'F600'	Paranoid personality disorder	'C'	5
'F601'	Schizoid personality disorder	'C'	5
'F602'	Antisocial personality disorder	'C'	5
'F603'	Borderline personality disorder	'C'	5
'F604'	Histrionic personality disorder	'C'	5
'F605'	Obsessive-compulsive personality disorder	'C'	5
'F606'	Avoidant personality disorder	'C'	5
'F607'	Dependent personality disorder	'C'	5
'F6081'	Narcissistic personality disorder	'C'	5
'F6089'	Other specific personality disorders	'C'	5
'F609'	Personality disorder, unspecified	'C'	5
'F630'	Pathological gambling	'C'	5
'F631'	Pyromania	'C'	5
'F632'	Kleptomania	'C'	5
'F633'	Trichotillomania	'C'	5
'F6381'	Intermittent explosive disorder	'C'	5
'F6389'	Other impulse disorders	'C'	5
'F639'	Impulse disorder, unspecified	'C'	5
'F640'	Transsexualism	'C'	5
'F641'	Dual role transvestism	'C'	5
'F642'	Gender identity disorder of childhood	'C'	5
'F648'	Other gender identity disorders	'C'	5
'F649'	Gender identity disorder, unspecified	'C'	5
'F650'	Fetishism	'C'	5
'F651'	Transvestic fetishism	'C'	5
'F652'	Exhibitionism	'C'	5
'F653'	Voyeurism	'C'	5
'F654'	Pedophilia	'C'	5
'F6550'	Sadomasochism, unspecified	'C'	5
'F6551'	Sexual masochism	'C'	5
'F6552'	Sexual sadism	'C'	5
'F6581'	Frotteurism	'C'	5
'F6589'	Other paraphilias	'C'	5
'F659'	Paraphilia, unspecified	'C'	5
'F66'	Other sexual disorders	'C'	5
'F6810'	Factitious disorder imposed on self, unspecified	'C'	5
'F6811'	Factitious disorder imposed on self, with predominantly psychological signs and symptoms	'C'	5
'F6812'	Factitious disorder imposed on self, with predominantly physical signs and symptoms	'C'	5
'F6813'	Factitious disorder imposed on self, with combined psychological and physical signs and symptoms	'C'	5
'F688'	Other specified disorders of adult personality and behavior	'C'	5
'F68A'	Factitious disorder imposed on another	'C'	5
'F69'	Unspecified disorder of adult personality and behavior	'C'	5
'F70'	Mild intellectual disabilities	'C'	5
'F71'	Moderate intellectual disabilities	'C'	5
'F72'	Severe intellectual disabilities	'C'	5
'F73'	Profound intellectual disabilities	'C'	5
'F78'	Other intellectual disabilities	'C'	5
'F79'	Unspecified intellectual disabilities	'C'	5
'F800'	Phonological disorder	'C'	5
'F801'	Expressive language disorder	'C'	5
'F802'	Mixed receptive-expressive language disorder	'C'	5
'F804'	Speech and language development delay due to hearing loss	'C'	5
'F8081'	Childhood onset fluency disorder	'C'	5
'F8082'	Social pragmatic communication disorder	'C'	5
'F8089'	Other developmental disorders of speech and language	'C'	5
'F809'	Developmental disorder of speech and language, unspecified	'C'	5
'F810'	Specific reading disorder	'C'	5
'F812'	Mathematics disorder	'C'	5
'F8181'	Disorder of written expression	'C'	5
'F8189'	Other developmental disorders of scholastic skills	'C'	5
'F819'	Developmental disorder of scholastic skills, unspecified	'C'	5
'F82'	Specific developmental disorder of motor function	'C'	5
'F840'	Autistic disorder	'C'	5
'F842'	Retts syndrome	'C'	5
'F843'	Other childhood disintegrative disorder	'C'	5
'F845'	Aspergers syndrome	'C'	5
'F848'	Other pervasive developmental disorders	'C'	5
'F849'	Pervasive developmental disorder, unspecified	'C'	5
'F88'	Other disorders of psychological development	'C'	5
'F89'	Unspecified disorder of psychological development	'C'	5
'F900'	Attention-deficit hyperactivity disorder, predominantly inattentive type	'C'	5
'F901'	Attention-deficit hyperactivity disorder, predominantly hyperactive type	'C'	5
'F902'	Attention-deficit hyperactivity disorder, combined type	'C'	5
'F908'	Attention-deficit hyperactivity disorder, other type	'C'	5
'F909'	Attention-deficit hyperactivity disorder, unspecified type	'C'	5
'F910'	Conduct disorder confined to family context	'C'	5
'F911'	Conduct disorder, childhood-onset type	'C'	5
'F912'	Conduct disorder, adolescent-onset type	'C'	5
'F913'	Oppositional defiant disorder	'C'	5
'F918'	Other conduct disorders	'C'	5
'F919'	Conduct disorder, unspecified	'C'	5
'F930'	Separation anxiety disorder of childhood	'C'	5
'F938'	Other childhood emotional disorders	'C'	5
'F939'	Childhood emotional disorder, unspecified	'C'	5
'F940'	Selective mutism	'C'	5
'F941'	Reactive attachment disorder of childhood	'C'	5
'F942'	Disinhibited attachment disorder of childhood	'C'	5
'F948'	Other childhood disorders of social functioning	'C'	5
'F949'	Childhood disorder of social functioning, unspecified	'C'	5
'F950'	Transient tic disorder	'C'	5
'F951'	Chronic motor or vocal tic disorder	'C'	5
'F952'	Tourettes disorder	'C'	5
'F958'	Other tic disorders	'C'	5
'F959'	Tic disorder, unspecified	'C'	5
'F980'	Enuresis not due to a substance or known physiological condition	'C'	5
'F981'	Encopresis not due to a substance or known physiological condition	'C'	5
'F9821'	Rumination disorder of infancy	'C'	5
'F9829'	Other feeding disorders of infancy and early childhood	'C'	5
'F983'	Pica of infancy and childhood	'C'	5
'F984'	Stereotyped movement disorders	'C'	5
'F985'	Adult onset fluency disorder	'C'	5
'F988'	Other specified behavioral and emotional disorders with onset usually occurring in childhood and adolescence	'C'	5
'F989'	Unspecified behavioral and emotional disorders with onset usually occurring in childhood and adolescence	'C'	5
'F99'	Mental disorder, not otherwise specified	'C'	5
6. Cerebrovascular disease and other chronic neurologic disease			6
'E7500'	GM2 gangliosidosis, unspecified	'C'	6
'E7501'	Sandhoff disease	'C'	6
'E7502'	Tay-Sachs disease	'C'	6
'E7509'	Other GM2 gangliosidosis	'C'	6
'E7510'	Unspecified gangliosidosis	'C'	6
'E7511'	Mucolipidosis IV	'C'	6
'E7519'	Other gangliosidosis	'C'	6
'F0150'	Vascular dementia without behavioral disturbance	'C'	6
'F0151'	Vascular dementia with behavioral disturbance	'C'	6
'F0280'	Dementia in other diseases classified elsewhere without behavioral disturbance	'C'	6
'F0281'	Dementia in other diseases classified elsewhere with behavioral disturbance	'C'	6
'F0390'	Unspecified dementia without behavioral disturbance	'C'	6
'F0391'	Unspecified dementia with behavioral disturbance	'C'	6
'F04'	Amnestic disorder due to known physiological condition	'C'	6
'G10'	Huntingtons disease	'C'	6
'G110'	Congenital nonprogressive ataxia	'C'	6
'G111'	Early-onset cerebellar ataxia	'C'	6
'G1110'	Early-onset cerebellar ataxia, unspecified	'C'	6
'G1111'	Friedreich ataxia	'C'	6
'G1119'	Other early-onset cerebellar ataxia	'C'	6
'G112'	Late-onset cerebellar ataxia	'C'	6
'G113'	Cerebellar ataxia with defective DNA repair	'C'	6
'G114'	Hereditary spastic paraplegia	'C'	6
'G118'	Other hereditary ataxias	'C'	6
'G119'	Hereditary ataxia, unspecified	'C'	6
'G120'	Infantile spinal muscular atrophy, type I [Werdnig-Hoffman]	'C'	6
'G121'	Other inherited spinal muscular atrophy	'C'	6
'G1220'	Motor neuron disease, unspecified	'C'	6
'G1221'	Amyotrophic lateral sclerosis	'C'	6
'G1222'	Progressive bulbar palsy	'C'	6
'G1223'	Primary lateral sclerosis	'C'	6
'G1224'	Familial motor neuron disease	'C'	6
'G1225'	Progressive spinal muscle atrophy	'C'	6
'G1229'	Other motor neuron disease	'C'	6
'G128'	Other spinal muscular atrophies and related syndromes	'C'	6
'G129'	Spinal muscular atrophy, unspecified	'C'	6
'G130'	Paraneoplastic neuromyopathy and neuropathy	'C'	6
'G130'	Paraneoplastic neuromyopathy and neuropathy	'C'	6
'G131'	Other systemic atrophy primarily affecting central nervous system in neoplastic disease	'C'	6
'G131'	Other systemic atrophy primarily affecting central nervous system in neoplastic disease	'C'	6
'G132'	Systemic atrophy primarily affecting the central nervous system in myxedema	'C'	6
'G132'	Systemic atrophy primarily affecting the central nervous system in myxedema	'C'	6
'G138'	Systemic atrophy primarily affecting central nervous system in other diseases classified elsewhere	'C'	6
'G138'	Systemic atrophy primarily affecting central nervous system in other diseases classified elsewhere	'C'	6
'G20'	Parkinsons disease	'C'	6
'G210'	Malignant neuroleptic syndrome	'C'	6
'G2111'	Neuroleptic induced parkinsonism	'C'	6
'G2119'	Other drug induced secondary parkinsonism	'C'	6
'G212'	Secondary parkinsonism due to other external agents	'C'	6
'G213'	Postencephalitic parkinsonism	'C'	6
'G214'	Vascular parkinsonism	'C'	6
'G218'	Other secondary parkinsonism	'C'	6
'G219'	Secondary parkinsonism, unspecified	'C'	6
'G230'	Hallervorden-Spatz disease	'C'	6
'G231'	Progressive supranuclear ophthalmoplegia [Steele-Richardson-Olszewski]	'C'	6
'G232'	Striatonigral degeneration	'C'	6
'G238'	Other specified degenerative diseases of basal ganglia	'C'	6
'G239'	Degenerative disease of basal ganglia, unspecified	'C'	6
'G2409'	Other drug induced dystonia	'C'	6
'G241'	Genetic torsion dystonia	'C'	6
'G242'	Idiopathic nonfamilial dystonia	'C'	6
'G243'	Spasmodic torticollis	'C'	6
'G244'	Idiopathic orofacial dystonia	'C'	6
'G245'	Blepharospasm	'C'	6
'G248'	Other dystonia	'C'	6
'G249'	Dystonia, unspecified	'C'	6
'G250'	Essential tremor	'C'	6
'G251'	Drug-induced tremor	'C'	6
'G252'	Other specified forms of tremor	'C'	6
'G253'	Myoclonus	'C'	6
'G254'	Drug-induced chorea	'C'	6
'G255'	Other chorea	'C'	6
'G2561'	Drug induced tics	'C'	6
'G2569'	Other tics of organic origin	'C'	6
'G2570'	Drug induced movement disorder, unspecified	'C'	6
'G2571'	Drug induced akathisia	'C'	6
'G2579'	Other drug induced movement disorders	'C'	6
'G2581'	Restless legs syndrome	'C'	6
'G2582'	Stiff-man syndrome	'C'	6
'G2583'	Benign shuddering attacks	'C'	6
'G2589'	Other specified extrapyramidal and movement disorders	'C'	6
'G259'	Extrapyramidal and movement disorder, unspecified	'C'	6
'G26'	Extrapyramidal and movement disorders in diseases classified elsewhere	'C'	6
'G300'	Alzheimers disease with early onset	'C'	6
'G301'	Alzheimers disease with late onset	'C'	6
'G308'	Other Alzheimers disease	'C'	6
'G309'	Alzheimers disease, unspecified	'C'	6
'G3101'	Picks disease	'C'	6
'G3109'	Other frontotemporal dementia	'C'	6
'G311'	Senile degeneration of brain, not elsewhere classified	'C'	6
'G312'	Degeneration of nervous system due to alcohol	'C'	6
'G3181'	Alpers disease	'C'	6
'G3182'	Leighs disease	'C'	6
'G3183'	Dementia with Lewy bodies	'C'	6
'G3184'	Mild cognitive impairment, so stated	'C'	6
'G3185'	Corticobasal degeneration	'C'	6
'G3189'	Other specified degenerative diseases of nervous system	'C'	6
'G319'	Degenerative disease of nervous system, unspecified	'C'	6
'G320'	Subacute combined degeneration of spinal cord in diseases classified elsewhere	'C'	6
'G3281'	Cerebellar ataxia in diseases classified elsewhere	'C'	6
'G35'	Multiple sclerosis	'C'	6
'G360'	Neuromyelitis optica [Devic]	'C'	6
'G361'	Acute and subacute hemorrhagic leukoencephalitis [Hurst]	'C'	6
'G361'	Acute and subacute hemorrhagic leukoencephalitis [Hurst]	'C'	6
'G368'	Other specified acute disseminated demyelination	'C'	6
'G368'	Other specified acute disseminated demyelination	'C'	6
'G369'	Acute disseminated demyelination, unspecified	'C'	6
'G369'	Acute disseminated demyelination, unspecified	'C'	6
'G370'	Diffuse sclerosis of central nervous system	'C'	6
'G370'	Diffuse sclerosis of central nervous system	'C'	6
'G371'	Central demyelination of corpus callosum	'C'	6
'G371'	Central demyelination of corpus callosum	'C'	6
'G372'	Central pontine myelinolysis	'C'	6
'G372'	Central pontine myelinolysis	'C'	6
'G374'	Subacute necrotizing myelitis of central nervous system	'C'	6
'G374'	Subacute necrotizing myelitis of central nervous system	'C'	6
'G375'	Concentric sclerosis [Balo] of central nervous system	'C'	6
'G375'	Concentric sclerosis [Balo] of central nervous system	'C'	6
'G378'	Other specified demyelinating diseases of central nervous system	'C'	6
'G378'	Other specified demyelinating diseases of central nervous system	'C'	6
'G379'	Demyelinating disease of central nervous system, unspecified	'C'	6
'G379'	Demyelinating disease of central nervous system, unspecified	'C'	6
'G40001'	Localization-related (focal) (partial) idiopathic epilepsy and epileptic syndromes with seizures of localized onset, not intractable, with status epilepticus	'C'	6
'G40009'	Localization-related (focal) (partial) idiopathic epilepsy and epileptic syndromes with seizures of localized onset, not intractable, without status epilepticus	'C'	6
'G40011'	Localization-related (focal) (partial) idiopathic epilepsy and epileptic syndromes with seizures of localized onset, intractable, with status epilepticus	'C'	6
'G40019'	Localization-related (focal) (partial) idiopathic epilepsy and epileptic syndromes with seizures of localized onset, intractable, without status epilepticus	'C'	6
'G40101'	Localization-related (focal) (partial) symptomatic epilepsy and epileptic syndromes with simple partial seizures, not intractable, with status epilepticus	'C'	6
'G40109'	Localization-related (focal) (partial) symptomatic epilepsy and epileptic syndromes with simple partial seizures, not intractable, without status epilepticus	'C'	6
'G40111'	Localization-related (focal) (partial) symptomatic epilepsy and epileptic syndromes with simple partial seizures, intractable, with status epilepticus	'C'	6
'G40119'	Localization-related (focal) (partial) symptomatic epilepsy and epileptic syndromes with simple partial seizures, intractable, without status epilepticus	'C'	6
'G40201'	Localization-related (focal) (partial) symptomatic epilepsy and epileptic syndromes with complex partial seizures, not intractable, with status epilepticus	'C'	6
'G40209'	Localization-related (focal) (partial) symptomatic epilepsy and epileptic syndromes with complex partial seizures, not intractable, without status epilepticus	'C'	6
'G40211'	Localization-related (focal) (partial) symptomatic epilepsy and epileptic syndromes with complex partial seizures, intractable, with status epilepticus	'C'	6
'G40219'	Localization-related (focal) (partial) symptomatic epilepsy and epileptic syndromes with complex partial seizures, intractable, without status epilepticus	'C'	6
'G40301'	Generalized idiopathic epilepsy and epileptic syndromes, not intractable, with status epilepticus	'C'	6
'G40309'	Generalized idiopathic epilepsy and epileptic syndromes, not intractable, without status epilepticus	'C'	6
'G40311'	Generalized idiopathic epilepsy and epileptic syndromes, intractable, with status epilepticus	'C'	6
'G40319'	Generalized idiopathic epilepsy and epileptic syndromes, intractable, without status epilepticus	'C'	6
'G40401'	Other generalized epilepsy and epileptic syndromes, not intractable, with status epilepticus	'C'	6
'G40409'	Other generalized epilepsy and epileptic syndromes, not intractable, without status epilepticus	'C'	6
'G40411'	Other generalized epilepsy and epileptic syndromes, intractable, with status epilepticus	'C'	6
'G40419'	Other generalized epilepsy and epileptic syndromes, intractable, without status epilepticus	'C'	6
'G4042'	Cyclin-Dependent Kinase-Like 5 Deficiency Disorder	'C'	6
'G40501'	Epileptic seizures related to external causes, not intractable, with status epilepticus	'C'	6
'G40509'	Epileptic seizures related to external causes, not intractable, without status epilepticus	'C'	6
'G40801'	Other epilepsy, not intractable, with status epilepticus	'C'	6
'G40802'	Other epilepsy, not intractable, without status epilepticus	'C'	6
'G40803'	Other epilepsy, intractable, with status epilepticus	'C'	6
'G40804'	Other epilepsy, intractable, without status epilepticus	'C'	6
'G40811'	Lennox-Gastaut syndrome, not intractable, with status epilepticus	'C'	6
'G40812'	Lennox-Gastaut syndrome, not intractable, without status epilepticus	'C'	6
'G40813'	Lennox-Gastaut syndrome, intractable, with status epilepticus	'C'	6
'G40814'	Lennox-Gastaut syndrome, intractable, without status epilepticus	'C'	6
'G40821'	Epileptic spasms, not intractable, with status epilepticus	'C'	6
'G40822'	Epileptic spasms, not intractable, without status epilepticus	'C'	6
'G40823'	Epileptic spasms, intractable, with status epilepticus	'C'	6
'G40824'	Epileptic spasms, intractable, without status epilepticus	'C'	6
'G40833'	Dravet syndrome, intractable, with status epilepticus	'C'	6
'G40834'	Dravet syndrome, intractable, without status epilepticus	'C'	6
'G4089'	Other seizures	'C'	6
'G40901'	Epilepsy, unspecified, not intractable, with status epilepticus	'C'	6
'G40909'	Epilepsy, unspecified, not intractable, without status epilepticus	'C'	6
'G40911'	Epilepsy, unspecified, intractable, with status epilepticus	'C'	6
'G40919'	Epilepsy, unspecified, intractable, without status epilepticus	'C'	6
'G40A01'	Absence epileptic syndrome, not intractable, with status epilepticus	'C'	6
'G40A09'	Absence epileptic syndrome, not intractable, without status epilepticus	'C'	6
'G40A11'	Absence epileptic syndrome, intractable, with status epilepticus	'C'	6
'G40A19'	Absence epileptic syndrome, intractable, without status epilepticus	'C'	6
'G40B01'	Juvenile myoclonic epilepsy, not intractable, with status epilepticus	'C'	6
'G40B09'	Juvenile myoclonic epilepsy, not intractable, without status epilepticus	'C'	6
'G40B11'	Juvenile myoclonic epilepsy, intractable, with status epilepticus	'C'	6
'G40B19'	Juvenile myoclonic epilepsy, intractable, without status epilepticus	'C'	6
'G43001'	Migraine without aura, not intractable, with status migrainosus	'C'	6
'G43009'	Migraine without aura, not intractable, without status migrainosus	'C'	6
'G43011'	Migraine without aura, intractable, with status migrainosus	'C'	6
'G43019'	Migraine without aura, intractable, without status migrainosus	'C'	6
'G43101'	Migraine with aura, not intractable, with status migrainosus	'C'	6
'G43109'	Migraine with aura, not intractable, without status migrainosus	'C'	6
'G43111'	Migraine with aura, intractable, with status migrainosus	'C'	6
'G43119'	Migraine with aura, intractable, without status migrainosus	'C'	6
'G43401'	Hemiplegic migraine, not intractable, with status migrainosus	'C'	6
'G43409'	Hemiplegic migraine, not intractable, without status migrainosus	'C'	6
'G43411'	Hemiplegic migraine, intractable, with status migrainosus	'C'	6
'G43419'	Hemiplegic migraine, intractable, without status migrainosus	'C'	6
'G43501'	Persistent migraine aura without cerebral infarction, not intractable, with status migrainosus	'C'	6
'G43509'	Persistent migraine aura without cerebral infarction, not intractable, without status migrainosus	'C'	6
'G43511'	Persistent migraine aura without cerebral infarction, intractable, with status migrainosus	'C'	6
'G43519'	Persistent migraine aura without cerebral infarction, intractable, without status migrainosus	'C'	6
'G43601'	Persistent migraine aura with cerebral infarction, not intractable, with status migrainosus	'C'	6
'G43609'	Persistent migraine aura with cerebral infarction, not intractable, without status migrainosus	'C'	6
'G43611'	Persistent migraine aura with cerebral infarction, intractable, with status migrainosus	'C'	6
'G43619'	Persistent migraine aura with cerebral infarction, intractable, without status migrainosus	'C'	6
'G43701'	Chronic migraine without aura, not intractable, with status migrainosus	'C'	6
'G43709'	Chronic migraine without aura, not intractable, without status migrainosus	'C'	6
'G43711'	Chronic migraine without aura, intractable, with status migrainosus	'C'	6
'G43719'	Chronic migraine without aura, intractable, without status migrainosus	'C'	6
'G43801'	Other migraine, not intractable, with status migrainosus	'C'	6
'G43809'	Other migraine, not intractable, without status migrainosus	'C'	6
'G43811'	Other migraine, intractable, with status migrainosus	'C'	6
'G43819'	Other migraine, intractable, without status migrainosus	'C'	6
'G43821'	Menstrual migraine, not intractable, with status migrainosus	'C'	6
'G43829'	Menstrual migraine, not intractable, without status migrainosus	'C'	6
'G43831'	Menstrual migraine, intractable, with status migrainosus	'C'	6
'G43839'	Menstrual migraine, intractable, without status migrainosus	'C'	6
'G43901'	Migraine, unspecified, not intractable, with status migrainosus	'C'	6
'G43909'	Migraine, unspecified, not intractable, without status migrainosus	'C'	6
'G43911'	Migraine, unspecified, intractable, with status migrainosus	'C'	6
'G43919'	Migraine, unspecified, intractable, without status migrainosus	'C'	6
'G43A0'	Cyclical vomiting, in migraine, not intractable	'C'	6
'G43A1'	Cyclical vomiting, in migraine, intractable	'C'	6
'G43B0'	Ophthalmoplegic migraine, not intractable	'C'	6
'G43B1'	Ophthalmoplegic migraine, intractable	'C'	6
'G43C0'	Periodic headache syndromes in child or adult, not intractable	'C'	6
'G43C1'	Periodic headache syndromes in child or adult, intractable	'C'	6
'G43D0'	Abdominal migraine, not intractable	'C'	6
'G43D1'	Abdominal migraine, intractable	'C'	6
'G44001'	Cluster headache syndrome, unspecified, intractable	'C'	6
'G44009'	Cluster headache syndrome, unspecified, not intractable	'C'	6
'G44011'	Episodic cluster headache, intractable	'C'	6
'G44019'	Episodic cluster headache, not intractable	'C'	6
'G44021'	Chronic cluster headache, intractable	'C'	6
'G44029'	Chronic cluster headache, not intractable	'C'	6
'G44031'	Episodic paroxysmal hemicrania, intractable	'C'	6
'G44039'	Episodic paroxysmal hemicrania, not intractable	'C'	6
'G44041'	Chronic paroxysmal hemicrania, intractable	'C'	6
'G44049'	Chronic paroxysmal hemicrania, not intractable	'C'	6
'G450'	Vertebro-basilar artery syndrome	'C'	6
'G451'	Carotid artery syndrome (hemispheric)	'C'	6
'G452'	Multiple and bilateral precerebral artery syndromes	'C'	6
'G453'	Amaurosis fugax	'C'	6
'G454'	Transient global amnesia	'C'	6
'G458'	Other transient cerebral ischemic attacks and related syndromes	'C'	6
'G459'	Transient cerebral ischemic attack, unspecified	'C'	6
'G460'	Middle cerebral artery syndrome	'C'	6
'G461'	Anterior cerebral artery syndrome	'C'	6
'G462'	Posterior cerebral artery syndrome	'C'	6
'G463'	Brain stem stroke syndrome	'C'	6
'G464'	Cerebellar stroke syndrome	'C'	6
'G465'	Pure motor lacunar syndrome	'C'	6
'G466'	Pure sensory lacunar syndrome	'C'	6
'G467'	Other lacunar syndromes	'C'	6
'G468'	Other vascular syndromes of brain in cerebrovascular diseases	'C'	6
'G548'	Other nerve root and plexus disorders	'C'	6
'G549'	Nerve root and plexus disorder, unspecified	'C'	6
'G55'	Nerve root and plexus compressions in diseases classified elsewhere	'C'	6
'G800'	Spastic quadriplegic cerebral palsy	'C'	6
'G801'	Spastic diplegic cerebral palsy	'C'	6
'G802'	Spastic hemiplegic cerebral palsy	'C'	6
'G803'	Athetoid cerebral palsy	'C'	6
'G804'	Ataxic cerebral palsy	'C'	6
'G808'	Other cerebral palsy	'C'	6
'G809'	Cerebral palsy, unspecified	'C'	6
'I6000'	Nontraumatic subarachnoid hemorrhage from unspecified carotid siphon and bifurcation	'C'	6
'I6001'	Nontraumatic subarachnoid hemorrhage from right carotid siphon and bifurcation	'C'	6
'I6002'	Nontraumatic subarachnoid hemorrhage from left carotid siphon and bifurcation	'C'	6
'I6010'	Nontraumatic subarachnoid hemorrhage from unspecified middle cerebral artery	'C'	6
'I6011'	Nontraumatic subarachnoid hemorrhage from right middle cerebral artery	'C'	6
'I6012'	Nontraumatic subarachnoid hemorrhage from left middle cerebral artery	'C'	6
'I602'	Nontraumatic subarachnoid hemorrhage from anterior communicating artery	'C'	6
'I6020'	Nontraumatic subarachnoid hemorrhage from unspecified anterior communicating artery	'C'	6
'I6021'	Nontraumatic subarachnoid hemorrhage from right anterior communicating artery	'C'	6
'I6022'	Nontraumatic subarachnoid hemorrhage from left anterior communicating artery	'C'	6
'I6030'	Nontraumatic subarachnoid hemorrhage from unspecified posterior communicating artery	'C'	6
'I6031'	Nontraumatic subarachnoid hemorrhage from right posterior communicating artery	'C'	6
'I6032'	Nontraumatic subarachnoid hemorrhage from left posterior communicating artery	'C'	6
'I604'	Nontraumatic subarachnoid hemorrhage from basilar artery	'C'	6
'I6050'	Nontraumatic subarachnoid hemorrhage from unspecified vertebral artery	'C'	6
'I6051'	Nontraumatic subarachnoid hemorrhage from right vertebral artery	'C'	6
'I6052'	Nontraumatic subarachnoid hemorrhage from left vertebral artery	'C'	6
'I606'	Nontraumatic subarachnoid hemorrhage from other intracranial arteries	'C'	6
'I607'	Nontraumatic subarachnoid hemorrhage from unspecified intracranial artery	'C'	6
'I608'	Other nontraumatic subarachnoid hemorrhage	'C'	6
'I609'	Nontraumatic subarachnoid hemorrhage, unspecified	'C'	6
'I610'	Nontraumatic intracerebral hemorrhage in hemisphere, subcortical	'C'	6
'I611'	Nontraumatic intracerebral hemorrhage in hemisphere, cortical	'C'	6
'I612'	Nontraumatic intracerebral hemorrhage in hemisphere, unspecified	'C'	6
'I613'	Nontraumatic intracerebral hemorrhage in brain stem	'C'	6
'I614'	Nontraumatic intracerebral hemorrhage in cerebellum	'C'	6
'I615'	Nontraumatic intracerebral hemorrhage, intraventricular	'C'	6
'I616'	Nontraumatic intracerebral hemorrhage, multiple localized	'C'	6
'I618'	Other nontraumatic intracerebral hemorrhage	'C'	6
'I619'	Nontraumatic intracerebral hemorrhage, unspecified	'C'	6
'I6200'	Nontraumatic subdural hemorrhage, unspecified	'C'	6
'I6201'	Nontraumatic acute subdural hemorrhage	'C'	6
'I6202'	Nontraumatic subacute subdural hemorrhage	'C'	6
'I6203'	Nontraumatic chronic subdural hemorrhage	'C'	6
'I621'	Nontraumatic extradural hemorrhage	'C'	6
'I629'	Nontraumatic intracranial hemorrhage, unspecified	'C'	6
'I6300'	Cerebral infarction due to thrombosis of unspecified precerebral artery	'C'	6
'I63011'	Cerebral infarction due to thrombosis of right vertebral artery	'C'	6
'I63012'	Cerebral infarction due to thrombosis of left vertebral artery	'C'	6
'I63013'	Cerebral infarction due to thrombosis of bilateral vertebral arteries	'C'	6
'I63019'	Cerebral infarction due to thrombosis of unspecified vertebral artery	'C'	6
'I6302'	Cerebral infarction due to thrombosis of basilar artery	'C'	6
'I63031'	Cerebral infarction due to thrombosis of right carotid artery	'C'	6
'I63032'	Cerebral infarction due to thrombosis of left carotid artery	'C'	6
'I63033'	Cerebral infarction due to thrombosis of bilateral carotid arteries	'C'	6
'I63039'	Cerebral infarction due to thrombosis of unspecified carotid artery	'C'	6
'I6309'	Cerebral infarction due to thrombosis of other precerebral artery	'C'	6
'I6310'	Cerebral infarction due to embolism of unspecified precerebral artery	'C'	6
'I63111'	Cerebral infarction due to embolism of right vertebral artery	'C'	6
'I63112'	Cerebral infarction due to embolism of left vertebral artery	'C'	6
'I63113'	Cerebral infarction due to embolism of bilateral vertebral arteries	'C'	6
'I63119'	Cerebral infarction due to embolism of unspecified vertebral artery	'C'	6
'I6312'	Cerebral infarction due to embolism of basilar artery	'C'	6
'I63131'	Cerebral infarction due to embolism of right carotid artery	'C'	6
'I63132'	Cerebral infarction due to embolism of left carotid artery	'C'	6
'I63133'	Cerebral infarction due to embolism of bilateral carotid arteries	'C'	6
'I63139'	Cerebral infarction due to embolism of unspecified carotid artery	'C'	6
'I6319'	Cerebral infarction due to embolism of other precerebral artery	'C'	6
'I6320'	Cerebral infarction due to unspecified occlusion or stenosis of unspecified precerebral arteries	'C'	6
'I63211'	Cerebral infarction due to unspecified occlusion or stenosis of right vertebral artery	'C'	6
'I63212'	Cerebral infarction due to unspecified occlusion or stenosis of left vertebral artery	'C'	6
'I63213'	Cerebral infarction due to unspecified occlusion or stenosis of bilateral vertebral arteries	'C'	6
'I63219'	Cerebral infarction due to unspecified occlusion or stenosis of unspecified vertebral artery	'C'	6
'I6322'	Cerebral infarction due to unspecified occlusion or stenosis of basilar artery	'C'	6
'I63231'	Cerebral infarction due to unspecified occlusion or stenosis of right carotid arteries	'C'	6
'I63232'	Cerebral infarction due to unspecified occlusion or stenosis of left carotid arteries	'C'	6
'I63233'	Cerebral infarction due to unspecified occlusion or stenosis of bilateral carotid arteries	'C'	6
'I63239'	Cerebral infarction due to unspecified occlusion or stenosis of unspecified carotid artery	'C'	6
'I6329'	Cerebral infarction due to unspecified occlusion or stenosis of other precerebral arteries	'C'	6
'I6330'	Cerebral infarction due to thrombosis of unspecified cerebral artery	'C'	6
'I63311'	Cerebral infarction due to thrombosis of right middle cerebral artery	'C'	6
'I63312'	Cerebral infarction due to thrombosis of left middle cerebral artery	'C'	6
'I63313'	Cerebral infarction due to thrombosis of bilateral middle cerebral arteries	'C'	6
'I63319'	Cerebral infarction due to thrombosis of unspecified middle cerebral artery	'C'	6
'I63321'	Cerebral infarction due to thrombosis of right anterior cerebral artery	'C'	6
'I63322'	Cerebral infarction due to thrombosis of left anterior cerebral artery	'C'	6
'I63323'	Cerebral infarction due to thrombosis of bilateral anterior cerebral arteries	'C'	6
'I63329'	Cerebral infarction due to thrombosis of unspecified anterior cerebral artery	'C'	6
'I63331'	Cerebral infarction due to thrombosis of right posterior cerebral artery	'C'	6
'I63332'	Cerebral infarction due to thrombosis of left posterior cerebral artery	'C'	6
'I63333'	Cerebral infarction due to thrombosis of bilateral posterior cerebral arteries	'C'	6
'I63339'	Cerebral infarction due to thrombosis of unspecified posterior cerebral artery	'C'	6
'I63341'	Cerebral infarction due to thrombosis of right cerebellar artery	'C'	6
'I63342'	Cerebral infarction due to thrombosis of left cerebellar artery	'C'	6
'I63343'	Cerebral infarction due to thrombosis of bilateral cerebellar arteries	'C'	6
'I63349'	Cerebral infarction due to thrombosis of unspecified cerebellar artery	'C'	6
'I6339'	Cerebral infarction due to thrombosis of other cerebral artery	'C'	6
'I6340'	Cerebral infarction due to embolism of unspecified cerebral artery	'C'	6
'I63411'	Cerebral infarction due to embolism of right middle cerebral artery	'C'	6
'I63412'	Cerebral infarction due to embolism of left middle cerebral artery	'C'	6
'I63413'	Cerebral infarction due to embolism of bilateral middle cerebral arteries	'C'	6
'I63419'	Cerebral infarction due to embolism of unspecified middle cerebral artery	'C'	6
'I63421'	Cerebral infarction due to embolism of right anterior cerebral artery	'C'	6
'I63422'	Cerebral infarction due to embolism of left anterior cerebral artery	'C'	6
I63423'	Cerebral infarction due to embolism of bilateral anterior cerebral arteries	'C'	6
'I63429'	Cerebral infarction due to embolism of unspecified anterior cerebral artery	'C'	6
'I63431'	Cerebral infarction due to embolism of right posterior cerebral artery	'C'	6
'I63432'	Cerebral infarction due to embolism of left posterior cerebral artery	'C'	6
'I63433'	Cerebral infarction due to embolism of bilateral posterior cerebral arteries	'C'	6
'I63439'	Cerebral infarction due to embolism of unspecified posterior cerebral artery	'C'	6
'I63441'	Cerebral infarction due to embolism of right cerebellar artery	'C'	6
'I63442'	Cerebral infarction due to embolism of left cerebellar artery	'C'	6
'I63443'	Cerebral infarction due to embolism of bilateral cerebellar arteries	'C'	6
'I63449'	Cerebral infarction due to embolism of unspecified cerebellar artery	'C'	6
'I6349'	Cerebral infarction due to embolism of other cerebral artery	'C'	6
'I6350'	Cerebral infarction due to unspecified occlusion or stenosis of unspecified cerebral artery	'C'	6
'I63511'	Cerebral infarction due to unspecified occlusion or stenosis of right middle cerebral artery	'C'	6
'I63512'	Cerebral infarction due to unspecified occlusion or stenosis of left middle cerebral artery	'C'	6
'I63513'	Cerebral infarction due to unspecified occlusion or stenosis of bilateral middle cerebral arteries	'C'	6
'I63519'	Cerebral infarction due to unspecified occlusion or stenosis of unspecified middle cerebral artery	'C'	6
'I63521'	Cerebral infarction due to unspecified occlusion or stenosis of right anterior cerebral artery	'C'	6
'I63522'	Cerebral infarction due to unspecified occlusion or stenosis of left anterior cerebral artery	'C'	6
'I63523'	Cerebral infarction due to unspecified occlusion or stenosis of bilateral anterior cerebral arteries	'C'	6
'I63529'	Cerebral infarction due to unspecified occlusion or stenosis of unspecified anterior cerebral artery	'C'	6
'I63531'	Cerebral infarction due to unspecified occlusion or stenosis of right posterior cerebral artery	'C'	6
'I63532'	Cerebral infarction due to unspecified occlusion or stenosis of left posterior cerebral artery	'C'	6
'I63533'	Cerebral infarction due to unspecified occlusion or stenosis of bilateral posterior cerebral arteries	'C'	6
'I63539'	Cerebral infarction due to unspecified occlusion or stenosis of unspecified posterior cerebral artery	'C'	6
'I63541'	Cerebral infarction due to unspecified occlusion or stenosis of right cerebellar artery	'C'	6
'I63542'	Cerebral infarction due to unspecified occlusion or stenosis of left cerebellar artery	'C'	6
'I63543'	Cerebral infarction due to unspecified occlusion or stenosis of bilateral cerebellar arteries	'C'	6
'I63549'	Cerebral infarction due to unspecified occlusion or stenosis of unspecified cerebellar artery	'C'	6
'I6359'	Cerebral infarction due to unspecified occlusion or stenosis of other cerebral artery	'C'	6
'I636'	Cerebral infarction due to cerebral venous thrombosis, nonpyogenic	'C'	6
'I638'	Other cerebral infarction	'C'	6
'I6381'	Other cerebral infarction due to occlusion or stenosis of small artery	'C'	6
'I6389'	Other cerebral infarction	'C'	6
'I639'	Cerebral infarction, unspecified	'C'	6
'I6501'	Occlusion and stenosis of right vertebral artery	'C'	6
'I6502'	Occlusion and stenosis of left vertebral artery	'C'	6
'I6503'	Occlusion and stenosis of bilateral vertebral arteries	'C'	6
'I6509'	Occlusion and stenosis of unspecified vertebral artery	'C'	6
'I651'	Occlusion and stenosis of basilar artery	'C'	6
'I6521'	Occlusion and stenosis of right carotid artery	'C'	6
'I6522'	Occlusion and stenosis of left carotid artery	'C'	6
'I6523'	Occlusion and stenosis of bilateral carotid arteries	'C'	6
'I6529'	Occlusion and stenosis of unspecified carotid artery	'C'	6
'I658'	Occlusion and stenosis of other precerebral arteries	'C'	6
'I659'	Occlusion and stenosis of unspecified precerebral artery	'C'	6
'I6601'	Occlusion and stenosis of right middle cerebral artery	'C'	6
'I6602'	Occlusion and stenosis of left middle cerebral artery	'C'	6
'I6603'	Occlusion and stenosis of bilateral middle cerebral arteries	'C'	6
'I6609'	Occlusion and stenosis of unspecified middle cerebral artery	'C'	6
'I6611'	Occlusion and stenosis of right anterior cerebral artery	'C'	6
'I6612'	Occlusion and stenosis of left anterior cerebral artery	'C'	6
'I6613'	Occlusion and stenosis of bilateral anterior cerebral arteries	'C'	6
'I6619'	Occlusion and stenosis of unspecified anterior cerebral artery	'C'	6
'I6621'	Occlusion and stenosis of right posterior cerebral artery	'C'	6
'I6622'	Occlusion and stenosis of left posterior cerebral artery	'C'	6
'I6623'	Occlusion and stenosis of bilateral posterior cerebral arteries	'C'	6
'I6629'	Occlusion and stenosis of unspecified posterior cerebral artery	'C'	6
'I663'	Occlusion and stenosis of cerebellar arteries	'C'	6
'I668'	Occlusion and stenosis of other cerebral arteries	'C'	6
'I669'	Occlusion and stenosis of unspecified cerebral artery	'C'	6
'I670'	Dissection of cerebral arteries, nonruptured	'C'	6
'I671'	Cerebral aneurysm, nonruptured	'C'	6
'I672'	Cerebral atherosclerosis	'C'	6
'I673'	Progressive vascular leukoencephalopathy	'C'	6
'I674'	Hypertensive encephalopathy	'C'	6
'I675'	Moyamoya disease	'C'	6
'I676'	Nonpyogenic thrombosis of intracranial venous system	'C'	6
'I677'	Cerebral arteritis, not elsewhere classified	'C'	6
'I6781'	Acute cerebrovascular insufficiency	'C'	6
'I6782'	Cerebral ischemia	'C'	6
'I6783'	Posterior reversible encephalopathy syndrome	'C'	6
'I67841'	Reversible cerebrovascular vasoconstriction syndrome	'C'	6
'I67848'	Other cerebrovascular vasospasm and vasoconstriction	'C'	6
'I67850'	Cerebral autosomal dominant arteriopathy with subcortical infarcts and leukoencephalopathy	'C'	6
'I67858'	Other hereditary cerebrovascular disease	'C'	6
'I6789'	Other cerebrovascular disease	'C'	6
'I679'	Cerebrovascular disease, unspecified	'C'	6
'I680'	Cerebral amyloid angiopathy	'C'	6
'I682'	Cerebral arteritis in other diseases classified elsewhere	'C'	6
'I688'	Other cerebrovascular disorders in diseases classified elsewhere	'C'	6
'I6900'	Unspecified sequelae of nontraumatic subarachnoid hemorrhage	'C'	6
'I6901'	Cognitive deficits following nontraumatic subarachnoid hemorrhage	'C'	6
'I69010'	Attention and concentration deficit following nontraumatic subarachnoid hemorrhage	'C'	6
'I69011'	Memory deficit following nontraumatic subarachnoid hemorrhage	'C'	6
'I69012'	Visuospatial deficit and spatial neglect following nontraumatic subarachnoid hemorrhage	'C'	6
'I69013'	Psychomotor deficit following nontraumatic subarachnoid hemorrhage	'C'	6
'I69014'	Frontal lobe and executive function deficit following nontraumatic subarachnoid hemorrhage	'C'	6
'I69015'	Cognitive social or emotional deficit following nontraumatic subarachnoid hemorrhage	'C'	6
'I69018'	Other symptoms and signs involving cognitive functions following nontraumatic subarachnoid hemorrhage	'C'	6
'I69019'	Unspecified symptoms and signs involving cognitive functions following nontraumatic subarachnoid hemorrhage	'C'	6
'I69020'	Aphasia following nontraumatic subarachnoid hemorrhage	'C'	6
'I69021'	Dysphasia following nontraumatic subarachnoid hemorrhage	'C'	6
'I69022'	Dysarthria following nontraumatic subarachnoid hemorrhage	'C'	6
'I69023'	Fluency disorder following nontraumatic subarachnoid hemorrhage	'C'	6
'I69028'	Other speech and language deficits following nontraumatic subarachnoid hemorrhage	'C'	6
'I69031'	Monoplegia of upper limb following nontraumatic subarachnoid hemorrhage affecting right dominant side	'C'	6
'I69032'	Monoplegia of upper limb following nontraumatic subarachnoid hemorrhage affecting left dominant side	'C'	6
'I69033'	Monoplegia of upper limb following nontraumatic subarachnoid hemorrhage affecting right non-dominant side	'C'	6
'I69034'	Monoplegia of upper limb following nontraumatic subarachnoid hemorrhage affecting left non-dominant side	'C'	6
'I69039'	Monoplegia of upper limb following nontraumatic subarachnoid hemorrhage affecting unspecified side	'C'	6
'I69041'	Monoplegia of lower limb following nontraumatic subarachnoid hemorrhage affecting right dominant side	'C'	6
'I69042'	Monoplegia of lower limb following nontraumatic subarachnoid hemorrhage affecting left dominant side	'C'	6
'I69043'	Monoplegia of lower limb following nontraumatic subarachnoid hemorrhage affecting right non-dominant side	'C'	6
'I69044'	Monoplegia of lower limb following nontraumatic subarachnoid hemorrhage affecting left non-dominant side	'C'	6
'I69049'	Monoplegia of lower limb following nontraumatic subarachnoid hemorrhage affecting unspecified side	'C'	6
'I69051'	Hemiplegia and hemiparesis following nontraumatic subarachnoid hemorrhage affecting right dominant side	'C'	6
'I69052'	Hemiplegia and hemiparesis following nontraumatic subarachnoid hemorrhage affecting left dominant side	'C'	6
'I69053'	Hemiplegia and hemiparesis following nontraumatic subarachnoid hemorrhage affecting right non-dominant side	'C'	6
'I69054'	Hemiplegia and hemiparesis following nontraumatic subarachnoid hemorrhage affecting left non-dominant side	'C'	6
'I69059'	Hemiplegia and hemiparesis following nontraumatic subarachnoid hemorrhage affecting unspecified side	'C'	6
'I69061'	Other paralytic syndrome following nontraumatic subarachnoid hemorrhage affecting right dominant side	'C'	6
'I69062'	Other paralytic syndrome following nontraumatic subarachnoid hemorrhage affecting left dominant side	'C'	6
'I69063'	Other paralytic syndrome following nontraumatic subarachnoid hemorrhage affecting right non-dominant side	'C'	6
'I69064'	Other paralytic syndrome following nontraumatic subarachnoid hemorrhage affecting left non-dominant side	'C'	6
'I69065'	Other paralytic syndrome following nontraumatic subarachnoid hemorrhage, bilateral	'C'	6
'I69069'	Other paralytic syndrome following nontraumatic subarachnoid hemorrhage affecting unspecified side	'C'	6
'I69090'	Apraxia following nontraumatic subarachnoid hemorrhage	'C'	6
'I69091'	Dysphagia following nontraumatic subarachnoid hemorrhage	'C'	6
'I69092'	Facial weakness following nontraumatic subarachnoid hemorrhage	'C'	6
'I69093'	Ataxia following nontraumatic subarachnoid hemorrhage	'C'	6
'I69098'	Other sequelae following nontraumatic subarachnoid hemorrhage	'C'	6
'I6910'	Unspecified sequelae of nontraumatic intracerebral hemorrhage	'C'	6
'I6911'	Cognitive deficits following nontraumatic intracerebral hemorrhage	'C'	6
'I69110'	Attention and concentration deficit following nontraumatic intracerebral hemorrhage	'C'	6
'I69111'	Memory deficit following nontraumatic intracerebral hemorrhage	'C'	6
'I69112'	Visuospatial deficit and spatial neglect following nontraumatic intracerebral hemorrhage	'C'	6
'I69113'	Psychomotor deficit following nontraumatic intracerebral hemorrhage	'C'	6
'I69114'	Frontal lobe and executive function deficit following nontraumatic intracerebral hemorrhage	'C'	6
'I69115'	Cognitive social or emotional deficit following nontraumatic intracerebral hemorrhage	'C'	6
'I69118'	Other symptoms and signs involving cognitive functions following nontraumatic intracerebral hemorrhage	'C'	6
'I69119'	Unspecified symptoms and signs involving cognitive functions following nontraumatic intracerebral hemorrhage	'C'	6
'I69120'	Aphasia following nontraumatic intracerebral hemorrhage	'C'	6
'I69121'	Dysphasia following nontraumatic intracerebral hemorrhage	'C'	6
'I69122'	Dysarthria following nontraumatic intracerebral hemorrhage	'C'	6
'I69123'	Fluency disorder following nontraumatic intracerebral hemorrhage	'C'	6
'I69128'	Other speech and language deficits following nontraumatic intracerebral hemorrhage	'C'	6
'I69131'	Monoplegia of upper limb following nontraumatic intracerebral hemorrhage affecting right dominant side	'C'	6
'I69132'	Monoplegia of upper limb following nontraumatic intracerebral hemorrhage affecting left dominant side	'C'	6
'I69133'	Monoplegia of upper limb following nontraumatic intracerebral hemorrhage affecting right non-dominant side	'C'	6
'I69134'	Monoplegia of upper limb following nontraumatic intracerebral hemorrhage affecting left non-dominant side	'C'	6
'I69139'	Monoplegia of upper limb following nontraumatic intracerebral hemorrhage affecting unspecified side	'C'	6
'I69141'	Monoplegia of lower limb following nontraumatic intracerebral hemorrhage affecting right dominant side	'C'	6
'I69142'	Monoplegia of lower limb following nontraumatic intracerebral hemorrhage affecting left dominant side	'C'	6
'I69143'	Monoplegia of lower limb following nontraumatic intracerebral hemorrhage affecting right non-dominant side	'C'	6
'I69144'	Monoplegia of lower limb following nontraumatic intracerebral hemorrhage affecting left non-dominant side	'C'	6
'I69149'	Monoplegia of lower limb following nontraumatic intracerebral hemorrhage affecting unspecified side	'C'	6
'I69151'	Hemiplegia and hemiparesis following nontraumatic intracerebral hemorrhage affecting right dominant side	'C'	6
'I69152'	Hemiplegia and hemiparesis following nontraumatic intracerebral hemorrhage affecting left dominant side	'C'	6
'I69153'	Hemiplegia and hemiparesis following nontraumatic intracerebral hemorrhage affecting right non-dominant side	'C'	6
'I69154'	Hemiplegia and hemiparesis following nontraumatic intracerebral hemorrhage affecting left non-dominant side	'C'	6
'I69159'	Hemiplegia and hemiparesis following nontraumatic intracerebral hemorrhage affecting unspecified side	'C'	6
'I69161'	Other paralytic syndrome following nontraumatic intracerebral hemorrhage affecting right dominant side	'C'	6
'I69162'	Other paralytic syndrome following nontraumatic intracerebral hemorrhage affecting left dominant side	'C'	6
'I69163'	Other paralytic syndrome following nontraumatic intracerebral hemorrhage affecting right non-dominant side	'C'	6
'I69164'	Other paralytic syndrome following nontraumatic intracerebral hemorrhage affecting left non-dominant side	'C'	6
'I69165'	Other paralytic syndrome following nontraumatic intracerebral hemorrhage, bilateral	'C'	6
'I69169'	Other paralytic syndrome following nontraumatic intracerebral hemorrhage affecting unspecified side	'C'	6
'I69190'	Apraxia following nontraumatic intracerebral hemorrhage	'C'	6
'I69191'	Dysphagia following nontraumatic intracerebral hemorrhage	'C'	6
'I69192'	Facial weakness following nontraumatic intracerebral hemorrhage	'C'	6
'I69193'	Ataxia following nontraumatic intracerebral hemorrhage	'C'	6
'I69198'	Other sequelae of nontraumatic intracerebral hemorrhage	'C'	6
'I6920'	Unspecified sequelae of other nontraumatic intracranial hemorrhage	'C'	6
'I6921'	Cognitive deficits following other nontraumatic intracranial hemorrhage	'C'	6
'I69210'	Attention and concentration deficit following other nontraumatic intracranial hemorrhage	'C'	6
'I69211'	Memory deficit following other nontraumatic intracranial hemorrhage	'C'	6
'I69212'	Visuospatial deficit and spatial neglect following other nontraumatic intracranial hemorrhage	'C'	6
'I69213'	Psychomotor deficit following other nontraumatic intracranial hemorrhage	'C'	6
'I69214'	Frontal lobe and executive function deficit following other nontraumatic intracranial hemorrhage	'C'	6
'I69215'	Cognitive social or emotional deficit following other nontraumatic intracranial hemorrhage	'C'	6
'I69218'	Other symptoms and signs involving cognitive functions following other nontraumatic intracranial hemorrhage	'C'	6
'I69219'	Unspecified symptoms and signs involving cognitive functions following other nontraumatic intracranial hemorrhage	'C'	6
'I69220'	Aphasia following other nontraumatic intracranial hemorrhage	'C'	6
'I69221'	Dysphasia following other nontraumatic intracranial hemorrhage	'C'	6
'I69222'	Dysarthria following other nontraumatic intracranial hemorrhage	'C'	6
'I69223'	Fluency disorder following other nontraumatic intracranial hemorrhage	'C'	6
'I69228'	Other speech and language deficits following other nontraumatic intracranial hemorrhage	'C'	6
'I69231'	Monoplegia of upper limb following other nontraumatic intracranial hemorrhage affecting right dominant side	'C'	6
'I69232'	Monoplegia of upper limb following other nontraumatic intracranial hemorrhage affecting left dominant side	'C'	6
'I69233'	Monoplegia of upper limb following other nontraumatic intracranial hemorrhage affecting right non-dominant side	'C'	6
'I69234'	Monoplegia of upper limb following other nontraumatic intracranial hemorrhage affecting left non-dominant side	'C'	6
'I69239'	Monoplegia of upper limb following other nontraumatic intracranial hemorrhage affecting unspecified side	'C'	6
'I69241'	Monoplegia of lower limb following other nontraumatic intracranial hemorrhage affecting right dominant side	'C'	6
'I69242'	Monoplegia of lower limb following other nontraumatic intracranial hemorrhage affecting left dominant side	'C'	6
'I69243'	Monoplegia of lower limb following other nontraumatic intracranial hemorrhage affecting right non-dominant side	'C'	6
'I69244'	Monoplegia of lower limb following other nontraumatic intracranial hemorrhage affecting left non-dominant side	'C'	6
'I69249'	Monoplegia of lower limb following other nontraumatic intracranial hemorrhage affecting unspecified side	'C'	6
'I69251'	Hemiplegia and hemiparesis following other nontraumatic intracranial hemorrhage affecting right dominant side	'C'	6
'I69252'	Hemiplegia and hemiparesis following other nontraumatic intracranial hemorrhage affecting left dominant side	'C'	6
'I69253'	Hemiplegia and hemiparesis following other nontraumatic intracranial hemorrhage affecting right non-dominant side	'C'	6
'I69254'	Hemiplegia and hemiparesis following other nontraumatic intracranial hemorrhage affecting left non-dominant side	'C'	6
'I69259'	Hemiplegia and hemiparesis following other nontraumatic intracranial hemorrhage affecting unspecified side	'C'	6
'I69261'	Other paralytic syndrome following other nontraumatic intracranial hemorrhage affecting right dominant side	'C'	6
'I69262'	Other paralytic syndrome following other nontraumatic intracranial hemorrhage affecting left dominant side	'C'	6
'I69263'	Other paralytic syndrome following other nontraumatic intracranial hemorrhage affecting right non-dominant side	'C'	6
'I69264'	Other paralytic syndrome following other nontraumatic intracranial hemorrhage affecting left non-dominant side	'C'	6
'I69265'	Other paralytic syndrome following other nontraumatic intracranial hemorrhage, bilateral	'C'	6
'I69269'	Other paralytic syndrome following other nontraumatic intracranial hemorrhage affecting unspecified side	'C'	6
'I69290'	Apraxia following other nontraumatic intracranial hemorrhage	'C'	6
'I69291'	Dysphagia following other nontraumatic intracranial hemorrhage	'C'	6
'I69292'	Facial weakness following other nontraumatic intracranial hemorrhage	'C'	6
'I69293'	Ataxia following other nontraumatic intracranial hemorrhage	'C'	6
'I69298'	Other sequelae of other nontraumatic intracranial hemorrhage	'C'	6
'I6930'	Unspecified sequelae of cerebral infarction	'C'	6
'I6931'	Cognitive deficits following cerebral infarction	'C'	6
'I69310'	Attention and concentration deficit following cerebral infarction	'C'	6
'I69311'	Memory deficit following cerebral infarction	'C'	6
'I69312'	Visuospatial deficit and spatial neglect following cerebral infarction	'C'	6
'I69313'	Psychomotor deficit following cerebral infarction	'C'	6
'I69314'	Frontal lobe and executive function deficit following cerebral infarction	'C'	6
'I69315'	Cognitive social or emotional deficit following cerebral infarction	'C'	6
'I69318'	Other symptoms and signs involving cognitive functions following cerebral infarction	'C'	6
'I69319'	Unspecified symptoms and signs involving cognitive functions following cerebral infarction	'C'	6
'I69320'	Aphasia following cerebral infarction	'C'	6
'I69321'	Dysphasia following cerebral infarction	'C'	6
'I69322'	Dysarthria following cerebral infarction	'C'	6
'I69323'	Fluency disorder following cerebral infarction	'C'	6
'I69328'	Other speech and language deficits following cerebral infarction	'C'	6
'I69331'	Monoplegia of upper limb following cerebral infarction affecting right dominant side	'C'	6
'I69332'	Monoplegia of upper limb following cerebral infarction affecting left dominant side	'C'	6
'I69333'	Monoplegia of upper limb following cerebral infarction affecting right non-dominant side	'C'	6
'I69334'	Monoplegia of upper limb following cerebral infarction affecting left non-dominant side	'C'	6
'I69339'	Monoplegia of upper limb following cerebral infarction affecting unspecified side	'C'	6
'I69341'	Monoplegia of lower limb following cerebral infarction affecting right dominant side	'C'	6
'I69342'	Monoplegia of lower limb following cerebral infarction affecting left dominant side	'C'	6
'I69343'	Monoplegia of lower limb following cerebral infarction affecting right non-dominant side	'C'	6
'I69344'	Monoplegia of lower limb following cerebral infarction affecting left non-dominant side	'C'	6
'I69349'	Monoplegia of lower limb following cerebral infarction affecting unspecified side	'C'	6
'I69351'	Hemiplegia and hemiparesis following cerebral infarction affecting right dominant side	'C'	6
'I69352'	Hemiplegia and hemiparesis following cerebral infarction affecting left dominant side	'C'	6
'I69353'	Hemiplegia and hemiparesis following cerebral infarction affecting right non-dominant side	'C'	6
'I69354'	Hemiplegia and hemiparesis following cerebral infarction affecting left non-dominant side	'C'	6
'I69359'	Hemiplegia and hemiparesis following cerebral infarction affecting unspecified side	'C'	6
'I69361'	Other paralytic syndrome following cerebral infarction affecting right dominant side	'C'	6
'I69362'	Other paralytic syndrome following cerebral infarction affecting left dominant side	'C'	6
'I69363'	Other paralytic syndrome following cerebral infarction affecting right non-dominant side	'C'	6
'I69364'	Other paralytic syndrome following cerebral infarction affecting left non-dominant side	'C'	6
'I69365'	Other paralytic syndrome following cerebral infarction, bilateral	'C'	6
'I69369'	Other paralytic syndrome following cerebral infarction affecting unspecified side	'C'	6
'I69390'	Apraxia following cerebral infarction	'C'	6
'I69391'	Dysphagia following cerebral infarction	'C'	6
'I69392'	Facial weakness following cerebral infarction	'C'	6
'I69393'	Ataxia following cerebral infarction	'C'	6
'I69398'	Other sequelae of cerebral infarction	'C'	6
'I6980'	Unspecified sequelae of other cerebrovascular disease	'C'	6
'I6981'	Cognitive deficits following other cerebrovascular disease	'C'	6
'I69810'	Attention and concentration deficit following other cerebrovascular disease	'C'	6
'I69811'	Memory deficit following other cerebrovascular disease	'C'	6
'I69812'	Visuospatial deficit and spatial neglect following other cerebrovascular disease	'C'	6
'I69813'	Psychomotor deficit following other cerebrovascular disease	'C'	6
'I69814'	Frontal lobe and executive function deficit following other cerebrovascular disease	'C'	6
'I69815'	Cognitive social or emotional deficit following other cerebrovascular disease	'C'	6
'I69818'	Other symptoms and signs involving cognitive functions following other cerebrovascular disease	'C'	6
'I69819'	Unspecified symptoms and signs involving cognitive functions following other cerebrovascular disease	'C'	6
'I69820'	Aphasia following other cerebrovascular disease	'C'	6
'I69821'	Dysphasia following other cerebrovascular disease	'C'	6
'I69822'	Dysarthria following other cerebrovascular disease	'C'	6
'I69823'	Fluency disorder following other cerebrovascular disease	'C'	6
'I69828'	Other speech and language deficits following other cerebrovascular disease	'C'	6
'I69831'	Monoplegia of upper limb following other cerebrovascular disease affecting right dominant side	'C'	6
'I69832'	Monoplegia of upper limb following other cerebrovascular disease affecting left dominant side	'C'	6
'I69833'	Monoplegia of upper limb following other cerebrovascular disease affecting right non-dominant side	'C'	6
'I69834'	Monoplegia of upper limb following other cerebrovascular disease affecting left non-dominant side	'C'	6
'I69839'	Monoplegia of upper limb following other cerebrovascular disease affecting unspecified side	'C'	6
'I69841'	Monoplegia of lower limb following other cerebrovascular disease affecting right dominant side	'C'	6
'I69842'	Monoplegia of lower limb following other cerebrovascular disease affecting left dominant side	'C'	6
'I69843'	Monoplegia of lower limb following other cerebrovascular disease affecting right non-dominant side	'C'	6
'I69844'	Monoplegia of lower limb following other cerebrovascular disease affecting left non-dominant side	'C'	6
'I69849'	Monoplegia of lower limb following other cerebrovascular disease affecting unspecified side	'C'	6
'I69851'	Hemiplegia and hemiparesis following other cerebrovascular disease affecting right dominant side	'C'	6
'I69852'	Hemiplegia and hemiparesis following other cerebrovascular disease affecting left dominant side	'C'	6
'I69853'	Hemiplegia and hemiparesis following other cerebrovascular disease affecting right non-dominant side	'C'	6
'I69854'	Hemiplegia and hemiparesis following other cerebrovascular disease affecting left non-dominant side	'C'	6
'I69859'	Hemiplegia and hemiparesis following other cerebrovascular disease affecting unspecified side	'C'	6
'I69861'	Other paralytic syndrome following other cerebrovascular disease affecting right dominant side	'C'	6
'I69862'	Other paralytic syndrome following other cerebrovascular disease affecting left dominant side	'C'	6
'I69863'	Other paralytic syndrome following other cerebrovascular disease affecting right non-dominant side	'C'	6
'I69864'	Other paralytic syndrome following other cerebrovascular disease affecting left non-dominant side	'C'	6
'I69865'	Other paralytic syndrome following other cerebrovascular disease, bilateral	'C'	6
'I69869'	Other paralytic syndrome following other cerebrovascular disease affecting unspecified side	'C'	6
'I69890'	Apraxia following other cerebrovascular disease	'C'	6
'I69891'	Dysphagia following other cerebrovascular disease	'C'	6
'I69892'	Facial weakness following other cerebrovascular disease	'C'	6
'I69893'	Ataxia following other cerebrovascular disease	'C'	6
'I69898'	Other sequelae of other cerebrovascular disease	'C'	6
'I6990'	Unspecified sequelae of unspecified cerebrovascular disease	'C'	6
'I6991'	Cognitive deficits following unspecified cerebrovascular disease	'C'	6
'I69910'	Attention and concentration deficit following unspecified cerebrovascular disease	'C'	6
'I69911'	Memory deficit following unspecified cerebrovascular disease	'C'	6
'I69912'	Visuospatial deficit and spatial neglect following unspecified cerebrovascular disease	'C'	6
'I69913'	Psychomotor deficit following unspecified cerebrovascular disease	'C'	6
'I69914'	Frontal lobe and executive function deficit following unspecified cerebrovascular disease	'C'	6
'I69915'	Cognitive social or emotional deficit following unspecified cerebrovascular disease	'C'	6
'I69918'	Other symptoms and signs involving cognitive functions following unspecified cerebrovascular disease	'C'	6
'I69919'	Unspecified symptoms and signs involving cognitive functions following unspecified cerebrovascular disease	'C'	6
'I69920'	Aphasia following unspecified cerebrovascular disease	'C'	6
'I69921'	Dysphasia following unspecified cerebrovascular disease	'C'	6
'I69922'	Dysarthria following unspecified cerebrovascular disease	'C'	6
'I69923'	Fluency disorder following unspecified cerebrovascular disease	'C'	6
'I69928'	Other speech and language deficits following unspecified cerebrovascular disease	'C'	6
'I69931'	Monoplegia of upper limb following unspecified cerebrovascular disease affecting right dominant side	'C'	6
'I69932'	Monoplegia of upper limb following unspecified cerebrovascular disease affecting left dominant side	'C'	6
'I69933'	Monoplegia of upper limb following unspecified cerebrovascular disease affecting right non-dominant side	'C'	6
'I69934'	Monoplegia of upper limb following unspecified cerebrovascular disease affecting left non-dominant side	'C'	6
'I69939'	Monoplegia of upper limb following unspecified cerebrovascular disease affecting unspecified side	'C'	6
'I69941'	Monoplegia of lower limb following unspecified cerebrovascular disease affecting right dominant side	'C'	6
'I69942'	Monoplegia of lower limb following unspecified cerebrovascular disease affecting left dominant side	'C'	6
'I69943'	Monoplegia of lower limb following unspecified cerebrovascular disease affecting right non-dominant side	'C'	6
'I69944'	Monoplegia of lower limb following unspecified cerebrovascular disease affecting left non-dominant side	'C'	6
'I69949'	Monoplegia of lower limb following unspecified cerebrovascular disease affecting unspecified side	'C'	6
[truncated: 317 more rows]
